# Supplementary material for: Petri Net-Based Model of Helicobacter pylori Mediated Disruption of Tight Junction Proteins in Stomach Lining during Gastric Carcinoma
Source: Front Microbiol. 2017 Sep 6;8:1682. doi: 10.3389/fmicb.2017.01682 (PMC5592237; doi:10.3389/fmicb.2017.01682)
Supplement: Supplementary file 4 [file DataSheet1.ZIP]

Archive with 2 entries (2 files):
- normal.sphybrid
- TJ PN.sphybrid
