# Supplementary material for: Petri Net-Based Model of Helicobacter pylori Mediated Disruption of Tight Junction Proteins in Stomach Lining during Gastric Carcinoma
Source: Front Microbiol. 2017 Sep 6;8:1682. doi: 10.3389/fmicb.2017.01682 (PMC5592237; doi:10.3389/fmicb.2017.01682)
Supplement: Supplementary file 4 [file DataSheet1.ZIP › normal.sphybrid]

<?xml version="1.0" encoding="utf-8"?>
<?xml-stylesheet type="text/xsl" href="/xsl/spped2svg.xsl"?>
<Snoopy version="2" revision="1.13">
  <netclass name="Hybrid Petri Net"/>
  <nodeclasses count="9">
    <nodeclass count="0" name="Place"/>
    <nodeclass count="16" name="Place, Continuous">
      <node id="3323" net="1">
        <attribute name="Fixed" id="3324" net="1">
          <![CDATA[0]]>
          <graphics count="0"/>
        </attribute>
        <attribute name="Name" id="3325" net="1">
          <![CDATA[CX32]]>
          <graphics count="1">
            <graphic xoff="16.00" yoff="-19.00" x="618.00" y="328.00" id="3330" net="1" show="1" grparent="3334" state="1" pen="0,0,0" brush="255,255,255"/>
          </graphics>
        </attribute>
        <attribute name="ID" id="3326" net="1">
          <![CDATA[0]]>
          <graphics count="1">
            <graphic xoff="20.00" x="622.00" y="347.00" id="3331" net="1" show="0" grparent="3334" state="1" pen="0,0,0" brush="255,255,255"/>
          </graphics>
        </attribute>
        <attribute name="Marking" id="3327" net="1">
          <![CDATA[0]]>
          <graphics count="1">
            <graphic x="602.00" y="347.00" id="3332" net="1" show="1" grparent="3334" state="1" pen="0,0,0" brush="255,255,255"/>
          </graphics>
        </attribute>
        <attribute name="Logic" id="3328" net="1">
          <![CDATA[0]]>
          <graphics count="0"/>
        </attribute>
        <attribute name="Comment" id="3329" net="1">
          <![CDATA[]]>
          <graphics count="1">
            <graphic yoff="40.00" x="602.00" y="387.00" id="3333" net="1" show="1" grparent="3334" state="1" pen="0,0,0" brush="255,255,255"/>
          </graphics>
        </attribute>
        <graphics count="1">
          <graphic x="602.00" y="347.00" id="3334" net="1" show="1" w="20.00" h="20.00" state="1" pen="128,128,128" brush="128,0,128" thickness="3"/>
        </graphics>
      </node>
      <node id="3335" net="1">
        <attribute name="Fixed" id="3336" net="1">
          <![CDATA[0]]>
          <graphics count="0"/>
        </attribute>
        <attribute name="Name" id="3337" net="1">
          <![CDATA[ZO1]]>
          <graphics count="1">
            <graphic xoff="28.00" yoff="4.00" x="490.00" y="191.00" id="3342" net="1" show="1" grparent="3346" state="1" pen="0,0,0" brush="255,255,255"/>
          </graphics>
        </attribute>
        <attribute name="ID" id="3338" net="1">
          <![CDATA[1]]>
          <graphics count="1">
            <graphic xoff="20.00" x="482.00" y="187.00" id="3343" net="1" show="0" grparent="3346" state="1" pen="0,0,0" brush="255,255,255"/>
          </graphics>
        </attribute>
        <attribute name="Marking" id="3339" net="1">
          <![CDATA[0]]>
          <graphics count="1">
            <graphic x="462.00" y="187.00" id="3344" net="1" show="1" grparent="3346" state="1" pen="0,0,0" brush="255,255,255"/>
          </graphics>
        </attribute>
        <attribute name="Logic" id="3340" net="1">
          <![CDATA[0]]>
          <graphics count="0"/>
        </attribute>
        <attribute name="Comment" id="3341" net="1">
          <![CDATA[]]>
          <graphics count="1">
            <graphic yoff="40.00" x="462.00" y="227.00" id="3345" net="1" show="1" grparent="3346" state="1" pen="0,0,0" brush="255,255,255"/>
          </graphics>
        </attribute>
        <graphics count="1">
          <graphic x="462.00" y="187.00" id="3346" net="1" show="1" w="20.00" h="20.00" state="1" pen="128,128,128" brush="128,0,128" thickness="3"/>
        </graphics>
      </node>
      <node id="3347" net="1">
        <attribute name="Fixed" id="3348" net="1">
          <![CDATA[0]]>
          <graphics count="0"/>
        </attribute>
        <attribute name="Name" id="3349" net="1">
          <![CDATA[P38]]>
          <graphics count="1">
            <graphic xoff="15.00" yoff="15.00" x="417.00" y="502.00" id="3354" net="1" show="1" grparent="3358" state="1" pen="0,0,0" brush="255,255,255"/>
          </graphics>
        </attribute>
        <attribute name="ID" id="3350" net="1">
          <![CDATA[2]]>
          <graphics count="1">
            <graphic xoff="20.00" x="422.00" y="487.00" id="3355" net="1" show="0" grparent="3358" state="1" pen="0,0,0" brush="255,255,255"/>
          </graphics>
        </attribute>
        <attribute name="Marking" id="3351" net="1">
          <![CDATA[0]]>
          <graphics count="1">
            <graphic x="402.00" y="487.00" id="3356" net="1" show="1" grparent="3358" state="1" pen="0,0,0" brush="255,255,255"/>
          </graphics>
        </attribute>
        <attribute name="Logic" id="3352" net="1">
          <![CDATA[0]]>
          <graphics count="0"/>
        </attribute>
        <attribute name="Comment" id="3353" net="1">
          <![CDATA[]]>
          <graphics count="1">
            <graphic yoff="40.00" x="402.00" y="527.00" id="3357" net="1" show="1" grparent="3358" state="1" pen="0,0,0" brush="255,255,255"/>
          </graphics>
        </attribute>
        <graphics count="1">
          <graphic x="402.00" y="487.00" id="3358" net="1" show="1" w="20.00" h="20.00" state="1" pen="128,128,128" brush="255,255,255" thickness="3"/>
        </graphics>
      </node>
      <node id="3359" net="1">
        <attribute name="Fixed" id="3360" net="1">
          <![CDATA[0]]>
          <graphics count="0"/>
        </attribute>
        <attribute name="Name" id="3361" net="1">
          <![CDATA[PKC]]>
          <graphics count="1">
            <graphic xoff="8.00" yoff="13.00" x="410.00" y="420.00" id="3366" net="1" show="1" grparent="3370" state="1" pen="0,0,0" brush="255,255,255"/>
          </graphics>
        </attribute>
        <attribute name="ID" id="3362" net="1">
          <![CDATA[3]]>
          <graphics count="1">
            <graphic xoff="20.00" x="422.00" y="407.00" id="3367" net="1" show="0" grparent="3370" state="1" pen="0,0,0" brush="255,255,255"/>
          </graphics>
        </attribute>
        <attribute name="Marking" id="3363" net="1">
          <![CDATA[0]]>
          <graphics count="1">
            <graphic x="402.00" y="407.00" id="3368" net="1" show="1" grparent="3370" state="1" pen="0,0,0" brush="255,255,255"/>
          </graphics>
        </attribute>
        <attribute name="Logic" id="3364" net="1">
          <![CDATA[0]]>
          <graphics count="0"/>
        </attribute>
        <attribute name="Comment" id="3365" net="1">
          <![CDATA[]]>
          <graphics count="1">
            <graphic yoff="40.00" x="402.00" y="447.00" id="3369" net="1" show="1" grparent="3370" state="1" pen="0,0,0" brush="255,255,255"/>
          </graphics>
        </attribute>
        <graphics count="1">
          <graphic x="402.00" y="407.00" id="3370" net="1" show="1" w="20.00" h="20.00" state="1" pen="128,128,128" brush="255,255,255" thickness="3"/>
        </graphics>
      </node>
      <node id="3371" net="1">
        <attribute name="Fixed" id="3372" net="1">
          <![CDATA[0]]>
          <graphics count="0"/>
        </attribute>
        <attribute name="Name" id="3373" net="1">
          <![CDATA[MAPK]]>
          <graphics count="1">
            <graphic xoff="15.00" yoff="16.00" x="417.00" y="463.00" id="3378" net="1" show="1" grparent="3382" state="1" pen="0,0,0" brush="255,255,255"/>
          </graphics>
        </attribute>
        <attribute name="ID" id="3374" net="1">
          <![CDATA[4]]>
          <graphics count="1">
            <graphic xoff="20.00" x="422.00" y="447.00" id="3379" net="1" show="0" grparent="3382" state="1" pen="0,0,0" brush="255,255,255"/>
          </graphics>
        </attribute>
        <attribute name="Marking" id="3375" net="1">
          <![CDATA[0]]>
          <graphics count="1">
            <graphic x="402.00" y="447.00" id="3380" net="1" show="1" grparent="3382" state="1" pen="0,0,0" brush="255,255,255"/>
          </graphics>
        </attribute>
        <attribute name="Logic" id="3376" net="1">
          <![CDATA[0]]>
          <graphics count="0"/>
        </attribute>
        <attribute name="Comment" id="3377" net="1">
          <![CDATA[]]>
          <graphics count="1">
            <graphic yoff="40.00" x="402.00" y="487.00" id="3381" net="1" show="1" grparent="3382" state="1" pen="0,0,0" brush="255,255,255"/>
          </graphics>
        </attribute>
        <graphics count="1">
          <graphic x="402.00" y="447.00" id="3382" net="1" show="1" w="20.00" h="20.00" state="1" pen="128,128,128" brush="255,255,255" thickness="3"/>
        </graphics>
      </node>
      <node id="3383" net="1">
        <attribute name="Fixed" id="3384" net="1">
          <![CDATA[0]]>
          <graphics count="0"/>
        </attribute>
        <attribute name="Name" id="3385" net="1">
          <![CDATA[ErK]]>
          <graphics count="1">
            <graphic yoff="20.00" x="242.00" y="447.00" id="3390" net="1" show="1" grparent="3394" state="1" pen="0,0,0" brush="255,255,255"/>
          </graphics>
        </attribute>
        <attribute name="ID" id="3386" net="1">
          <![CDATA[5]]>
          <graphics count="1">
            <graphic xoff="20.00" x="262.00" y="427.00" id="3391" net="1" show="0" grparent="3394" state="1" pen="0,0,0" brush="255,255,255"/>
          </graphics>
        </attribute>
        <attribute name="Marking" id="3387" net="1">
          <![CDATA[0]]>
          <graphics count="1">
            <graphic x="242.00" y="427.00" id="3392" net="1" show="1" grparent="3394" state="1" pen="0,0,0" brush="255,255,255"/>
          </graphics>
        </attribute>
        <attribute name="Logic" id="3388" net="1">
          <![CDATA[0]]>
          <graphics count="0"/>
        </attribute>
        <attribute name="Comment" id="3389" net="1">
          <![CDATA[]]>
          <graphics count="1">
            <graphic yoff="40.00" x="242.00" y="467.00" id="3393" net="1" show="1" grparent="3394" state="1" pen="0,0,0" brush="255,255,255"/>
          </graphics>
        </attribute>
        <graphics count="1">
          <graphic x="242.00" y="427.00" id="3394" net="1" show="1" w="20.00" h="20.00" state="1" pen="128,128,128" brush="255,255,255" thickness="3"/>
        </graphics>
      </node>
      <node id="3395" net="1">
        <attribute name="Fixed" id="3396" net="1">
          <![CDATA[0]]>
          <graphics count="0"/>
        </attribute>
        <attribute name="Name" id="3397" net="1">
          <![CDATA[RaF]]>
          <graphics count="1">
            <graphic xoff="-16.00" x="33.00" y="424.00" id="3402" net="1" show="1" grparent="3406" state="1" pen="0,0,0" brush="255,255,255"/>
          </graphics>
        </attribute>
        <attribute name="ID" id="3398" net="1">
          <![CDATA[6]]>
          <graphics count="1">
            <graphic xoff="20.00" x="69.00" y="424.00" id="3403" net="1" show="0" grparent="3406" state="1" pen="0,0,0" brush="255,255,255"/>
          </graphics>
        </attribute>
        <attribute name="Marking" id="3399" net="1">
          <![CDATA[0]]>
          <graphics count="1">
            <graphic x="49.00" y="424.00" id="3404" net="1" show="1" grparent="3406" state="1" pen="0,0,0" brush="255,255,255"/>
          </graphics>
        </attribute>
        <attribute name="Logic" id="3400" net="1">
          <![CDATA[0]]>
          <graphics count="0"/>
        </attribute>
        <attribute name="Comment" id="3401" net="1">
          <![CDATA[]]>
          <graphics count="1">
            <graphic yoff="40.00" x="49.00" y="464.00" id="3405" net="1" show="1" grparent="3406" state="1" pen="0,0,0" brush="255,255,255"/>
          </graphics>
        </attribute>
        <graphics count="1">
          <graphic x="49.00" y="424.00" id="3406" net="1" show="1" w="20.00" h="20.00" state="1" pen="128,128,128" brush="255,255,255" thickness="3"/>
        </graphics>
      </node>
      <node id="3407" net="1">
        <attribute name="Fixed" id="3408" net="1">
          <![CDATA[0]]>
          <graphics count="0"/>
        </attribute>
        <attribute name="Name" id="3409" net="1">
          <![CDATA[Ras]]>
          <graphics count="1">
            <graphic xoff="-13.00" yoff="6.00" x="36.00" y="310.00" id="3414" net="1" show="1" grparent="3418" state="1" pen="0,0,0" brush="255,255,255"/>
          </graphics>
        </attribute>
        <attribute name="ID" id="3410" net="1">
          <![CDATA[7]]>
          <graphics count="1">
            <graphic xoff="20.00" x="69.00" y="304.00" id="3415" net="1" show="0" grparent="3418" state="1" pen="0,0,0" brush="255,255,255"/>
          </graphics>
        </attribute>
        <attribute name="Marking" id="3411" net="1">
          <![CDATA[0]]>
          <graphics count="1">
            <graphic x="49.00" y="304.00" id="3416" net="1" show="1" grparent="3418" state="1" pen="0,0,0" brush="255,255,255"/>
          </graphics>
        </attribute>
        <attribute name="Logic" id="3412" net="1">
          <![CDATA[0]]>
          <graphics count="0"/>
        </attribute>
        <attribute name="Comment" id="3413" net="1">
          <![CDATA[]]>
          <graphics count="1">
            <graphic yoff="40.00" x="49.00" y="344.00" id="3417" net="1" show="1" grparent="3418" state="1" pen="0,0,0" brush="255,255,255"/>
          </graphics>
        </attribute>
        <graphics count="1">
          <graphic x="49.00" y="304.00" id="3418" net="1" show="1" w="20.00" h="20.00" state="1" pen="128,128,128" brush="255,255,255" thickness="3"/>
        </graphics>
      </node>
      <node id="3419" net="1">
        <attribute name="Fixed" id="3420" net="1">
          <![CDATA[0]]>
          <graphics count="0"/>
        </attribute>
        <attribute name="Name" id="3421" net="1">
          <![CDATA[CLDN2]]>
          <graphics count="1">
            <graphic yoff="20.00" x="602.00" y="287.00" id="3426" net="1" show="1" grparent="3430" state="1" pen="0,0,0" brush="255,255,255"/>
          </graphics>
        </attribute>
        <attribute name="ID" id="3422" net="1">
          <![CDATA[8]]>
          <graphics count="1">
            <graphic xoff="20.00" x="622.00" y="267.00" id="3427" net="1" show="0" grparent="3430" state="1" pen="0,0,0" brush="255,255,255"/>
          </graphics>
        </attribute>
        <attribute name="Marking" id="3423" net="1">
          <![CDATA[0]]>
          <graphics count="1">
            <graphic x="602.00" y="267.00" id="3428" net="1" show="1" grparent="3430" state="1" pen="0,0,0" brush="255,255,255"/>
          </graphics>
        </attribute>
        <attribute name="Logic" id="3424" net="1">
          <![CDATA[0]]>
          <graphics count="0"/>
        </attribute>
        <attribute name="Comment" id="3425" net="1">
          <![CDATA[]]>
          <graphics count="1">
            <graphic yoff="40.00" x="602.00" y="307.00" id="3429" net="1" show="1" grparent="3430" state="1" pen="0,0,0" brush="255,255,255"/>
          </graphics>
        </attribute>
        <graphics count="1">
          <graphic x="602.00" y="267.00" id="3430" net="1" show="1" w="20.00" h="20.00" state="1" pen="128,128,128" brush="128,0,128" thickness="3"/>
        </graphics>
      </node>
      <node id="3455" net="1">
        <attribute name="Fixed" id="3456" net="1">
          <![CDATA[0]]>
          <graphics count="0"/>
        </attribute>
        <attribute name="Name" id="3457" net="1">
          <![CDATA[IL1B]]>
          <graphics count="1">
            <graphic xoff="32.00" yoff="7.00" x="361.00" y="351.00" id="3462" net="1" show="1" grparent="3466" state="1" pen="0,0,0" brush="255,255,255"/>
          </graphics>
        </attribute>
        <attribute name="ID" id="3458" net="1">
          <![CDATA[9]]>
          <graphics count="1">
            <graphic xoff="20.00" x="349.00" y="344.00" id="3463" net="1" show="0" grparent="3466" state="1" pen="0,0,0" brush="255,255,255"/>
          </graphics>
        </attribute>
        <attribute name="Marking" id="3459" net="1">
          <![CDATA[0]]>
          <graphics count="1">
            <graphic x="329.00" y="344.00" id="3464" net="1" show="1" grparent="3466" state="1" pen="0,0,0" brush="255,255,255"/>
          </graphics>
        </attribute>
        <attribute name="Logic" id="3460" net="1">
          <![CDATA[0]]>
          <graphics count="0"/>
        </attribute>
        <attribute name="Comment" id="3461" net="1">
          <![CDATA[]]>
          <graphics count="1">
            <graphic yoff="40.00" x="329.00" y="384.00" id="3465" net="1" show="1" grparent="3466" state="1" pen="0,0,0" brush="255,255,255"/>
          </graphics>
        </attribute>
        <graphics count="1">
          <graphic x="329.00" y="344.00" id="3466" net="1" show="1" w="20.00" h="20.00" state="1" pen="128,128,128" brush="112,112,112" thickness="3"/>
        </graphics>
      </node>
      <node id="3467" net="1">
        <attribute name="Fixed" id="3468" net="1">
          <![CDATA[0]]>
          <graphics count="0"/>
        </attribute>
        <attribute name="Name" id="3469" net="1">
          <![CDATA[IL8]]>
          <graphics count="1">
            <graphic xoff="-9.00" yoff="15.00" x="240.00" y="359.00" id="3474" net="1" show="1" grparent="3478" state="1" pen="0,0,0" brush="255,255,255"/>
          </graphics>
        </attribute>
        <attribute name="ID" id="3470" net="1">
          <![CDATA[10]]>
          <graphics count="1">
            <graphic xoff="20.00" x="269.00" y="344.00" id="3475" net="1" show="0" grparent="3478" state="1" pen="0,0,0" brush="255,255,255"/>
          </graphics>
        </attribute>
        <attribute name="Marking" id="3471" net="1">
          <![CDATA[0]]>
          <graphics count="1">
            <graphic x="249.00" y="344.00" id="3476" net="1" show="1" grparent="3478" state="1" pen="0,0,0" brush="255,255,255"/>
          </graphics>
        </attribute>
        <attribute name="Logic" id="3472" net="1">
          <![CDATA[0]]>
          <graphics count="0"/>
        </attribute>
        <attribute name="Comment" id="3473" net="1">
          <![CDATA[]]>
          <graphics count="1">
            <graphic yoff="40.00" x="249.00" y="384.00" id="3477" net="1" show="1" grparent="3478" state="1" pen="0,0,0" brush="255,255,255"/>
          </graphics>
        </attribute>
        <graphics count="1">
          <graphic x="249.00" y="344.00" id="3478" net="1" show="1" w="20.00" h="20.00" state="1" pen="128,128,128" brush="128,128,128" thickness="3"/>
        </graphics>
      </node>
      <node id="3479" net="1">
        <attribute name="Fixed" id="3480" net="1">
          <![CDATA[0]]>
          <graphics count="0"/>
        </attribute>
        <attribute name="Name" id="3481" net="1">
          <![CDATA[PI3K]]>
          <graphics count="1">
            <graphic xoff="4.00" yoff="-21.00" x="366.00" y="166.00" id="3486" net="1" show="1" grparent="3490" state="1" pen="0,0,0" brush="255,255,255"/>
          </graphics>
        </attribute>
        <attribute name="ID" id="3482" net="1">
          <![CDATA[11]]>
          <graphics count="1">
            <graphic xoff="20.00" x="382.00" y="187.00" id="3487" net="1" show="0" grparent="3490" state="1" pen="0,0,0" brush="255,255,255"/>
          </graphics>
        </attribute>
        <attribute name="Marking" id="3483" net="1">
          <![CDATA[0]]>
          <graphics count="1">
            <graphic x="362.00" y="187.00" id="3488" net="1" show="1" grparent="3490" state="1" pen="0,0,0" brush="255,255,255"/>
          </graphics>
        </attribute>
        <attribute name="Logic" id="3484" net="1">
          <![CDATA[0]]>
          <graphics count="0"/>
        </attribute>
        <attribute name="Comment" id="3485" net="1">
          <![CDATA[]]>
          <graphics count="1">
            <graphic yoff="40.00" x="362.00" y="227.00" id="3489" net="1" show="1" grparent="3490" state="1" pen="0,0,0" brush="255,255,255"/>
          </graphics>
        </attribute>
        <graphics count="1">
          <graphic x="362.00" y="187.00" id="3490" net="1" show="1" w="20.00" h="20.00" state="1" pen="128,128,128" brush="255,255,255" thickness="3"/>
        </graphics>
      </node>
      <node id="3491" net="1">
        <attribute name="Fixed" id="3492" net="1">
          <![CDATA[0]]>
          <graphics count="0"/>
        </attribute>
        <attribute name="Name" id="3493" net="1">
          <![CDATA[Akt]]>
          <graphics count="1">
            <graphic xoff="3.00" yoff="-20.00" x="225.00" y="167.00" id="3498" net="1" show="1" grparent="3502" state="1" pen="0,0,0" brush="255,255,255"/>
          </graphics>
        </attribute>
        <attribute name="ID" id="3494" net="1">
          <![CDATA[12]]>
          <graphics count="1">
            <graphic xoff="20.00" x="242.00" y="187.00" id="3499" net="1" show="0" grparent="3502" state="1" pen="0,0,0" brush="255,255,255"/>
          </graphics>
        </attribute>
        <attribute name="Marking" id="3495" net="1">
          <![CDATA[0]]>
          <graphics count="1">
            <graphic x="222.00" y="187.00" id="3500" net="1" show="1" grparent="3502" state="1" pen="0,0,0" brush="255,255,255"/>
          </graphics>
        </attribute>
        <attribute name="Logic" id="3496" net="1">
          <![CDATA[0]]>
          <graphics count="0"/>
        </attribute>
        <attribute name="Comment" id="3497" net="1">
          <![CDATA[]]>
          <graphics count="1">
            <graphic yoff="40.00" x="222.00" y="227.00" id="3501" net="1" show="1" grparent="3502" state="1" pen="0,0,0" brush="255,255,255"/>
          </graphics>
        </attribute>
        <graphics count="1">
          <graphic x="222.00" y="187.00" id="3502" net="1" show="1" w="20.00" h="20.00" state="1" pen="128,128,128" brush="255,255,255" thickness="3"/>
        </graphics>
      </node>
      <node id="3515" net="1">
        <attribute name="Fixed" id="3516" net="1">
          <![CDATA[0]]>
          <graphics count="0"/>
        </attribute>
        <attribute name="Name" id="3517" net="1">
          <![CDATA[NFkB]]>
          <graphics count="1">
            <graphic xoff="8.00" yoff="19.00" x="370.00" y="286.00" id="3522" net="1" show="1" grparent="3526" state="1" pen="0,0,0" brush="255,255,255"/>
          </graphics>
        </attribute>
        <attribute name="ID" id="3518" net="1">
          <![CDATA[13]]>
          <graphics count="1">
            <graphic xoff="20.00" x="382.00" y="267.00" id="3523" net="1" show="0" grparent="3526" state="1" pen="0,0,0" brush="255,255,255"/>
          </graphics>
        </attribute>
        <attribute name="Marking" id="3519" net="1">
          <![CDATA[0]]>
          <graphics count="1">
            <graphic x="362.00" y="267.00" id="3524" net="1" show="1" grparent="3526" state="1" pen="0,0,0" brush="255,255,255"/>
          </graphics>
        </attribute>
        <attribute name="Logic" id="3520" net="1">
          <![CDATA[0]]>
          <graphics count="0"/>
        </attribute>
        <attribute name="Comment" id="3521" net="1">
          <![CDATA[]]>
          <graphics count="1">
            <graphic yoff="40.00" x="362.00" y="307.00" id="3525" net="1" show="1" grparent="3526" state="1" pen="0,0,0" brush="255,255,255"/>
          </graphics>
        </attribute>
        <graphics count="1">
          <graphic x="362.00" y="267.00" id="3526" net="1" show="1" w="20.00" h="20.00" state="1" pen="128,128,128" brush="255,255,255" thickness="3"/>
        </graphics>
      </node>
      <node id="4116" net="1">
        <attribute name="Fixed" id="4117" net="1">
          <![CDATA[0]]>
          <graphics count="0"/>
        </attribute>
        <attribute name="Name" id="4118" net="1">
          <![CDATA[TNFa]]>
          <graphics count="1">
            <graphic yoff="-18.00" x="82.00" y="169.00" id="4119" net="1" show="1" grparent="4127" state="1" pen="0,0,0" brush="255,255,255"/>
          </graphics>
        </attribute>
        <attribute name="ID" id="4120" net="1">
          <![CDATA[14]]>
          <graphics count="1">
            <graphic xoff="20.00" x="102.00" y="187.00" id="4121" net="1" show="0" grparent="4127" state="1" pen="0,0,0" brush="255,255,255"/>
          </graphics>
        </attribute>
        <attribute name="Marking" id="4122" net="1">
          <![CDATA[0]]>
          <graphics count="1">
            <graphic x="82.00" y="187.00" id="4123" net="1" show="1" grparent="4127" state="1" pen="0,0,0" brush="255,255,255"/>
          </graphics>
        </attribute>
        <attribute name="Logic" id="4124" net="1">
          <![CDATA[0]]>
          <graphics count="0"/>
        </attribute>
        <attribute name="Comment" id="4125" net="1">
          <![CDATA[]]>
          <graphics count="1">
            <graphic yoff="40.00" x="82.00" y="227.00" id="4126" net="1" show="1" grparent="4127" state="1" pen="0,0,0" brush="255,255,255"/>
          </graphics>
        </attribute>
        <graphics count="1">
          <graphic x="82.00" y="187.00" id="4127" net="1" show="1" w="20.00" h="20.00" state="1" pen="128,128,128" brush="255,255,255" thickness="3"/>
        </graphics>
      </node>
      <node id="4471" net="1">
        <attribute name="Fixed" id="4472" net="1">
          <![CDATA[0]]>
          <graphics count="0"/>
        </attribute>
        <attribute name="Name" id="4473" net="1">
          <![CDATA[MLC]]>
          <graphics count="1">
            <graphic yoff="20.00" x="482.00" y="247.00" id="4474" net="1" show="1" grparent="4482" state="1" pen="0,0,0" brush="255,255,255"/>
          </graphics>
        </attribute>
        <attribute name="ID" id="4475" net="1">
          <![CDATA[15]]>
          <graphics count="1">
            <graphic xoff="20.00" x="502.00" y="227.00" id="4476" net="1" show="0" grparent="4482" state="1" pen="0,0,0" brush="255,255,255"/>
          </graphics>
        </attribute>
        <attribute name="Marking" id="4477" net="1">
          <![CDATA[0]]>
          <graphics count="1">
            <graphic x="482.00" y="227.00" id="4478" net="1" show="1" grparent="4482" state="1" pen="0,0,0" brush="255,255,255"/>
          </graphics>
        </attribute>
        <attribute name="Logic" id="4479" net="1">
          <![CDATA[0]]>
          <graphics count="0"/>
        </attribute>
        <attribute name="Comment" id="4480" net="1">
          <![CDATA[]]>
          <graphics count="1">
            <graphic yoff="40.00" x="482.00" y="267.00" id="4481" net="1" show="1" grparent="4482" state="1" pen="0,0,0" brush="255,255,255"/>
          </graphics>
        </attribute>
        <graphics count="1">
          <graphic x="482.00" y="227.00" id="4482" net="1" show="1" w="20.00" h="20.00" state="1" pen="128,128,128" brush="255,255,255" thickness="3"/>
        </graphics>
      </node>
    </nodeclass>
    <nodeclass count="0" name="Transition"/>
    <nodeclass count="19" name="Transition, Continuous">
      <node id="3539" net="1">
        <attribute name="Name" id="3540" net="1">
          <![CDATA[]]>
          <graphics count="1">
            <graphic xoff="25.00" yoff="20.00" x="587.00" y="367.00" id="3545" net="1" show="1" grparent="3549" state="1" pen="0,0,0" brush="255,255,255"/>
          </graphics>
        </attribute>
        <attribute name="ID" id="3541" net="1">
          <![CDATA[0]]>
          <graphics count="1">
            <graphic xoff="25.00" yoff="20.00" x="587.00" y="367.00" id="3546" net="1" show="0" grparent="3549" state="1" pen="0,0,0" brush="255,255,255"/>
          </graphics>
        </attribute>
        <attribute name="Logic" id="3542" net="1">
          <![CDATA[0]]>
          <graphics count="0"/>
        </attribute>
        <attribute name="Comment" id="3543" net="1">
          <![CDATA[]]>
          <graphics count="1">
            <graphic xoff="40.00" x="602.00" y="347.00" id="3547" net="1" show="1" grparent="3549" state="1" pen="0,0,0" brush="255,255,255"/>
          </graphics>
        </attribute>
        <attribute name="FunctionList" type="ColList" id="3544" net="1">
          <colList row_count="1" col_count="2" active_row="0" active_col="0">
            <colList_head>
              <colList_colLabel>
                <![CDATA[Function set]]>
              </colList_colLabel>
              <colList_colLabel>
                <![CDATA[Function]]>
              </colList_colLabel>
            </colList_head>
            <colList_body>
              <colList_row nr="0">
                <colList_col nr="0">
                  <![CDATA[Main]]>
                </colList_col>
                <colList_col nr="1">
                  <![CDATA[MassAction(0.14)]]>
                </colList_col>
              </colList_row>
            </colList_body>
          </colList>
          <graphics count="1">
            <graphic xoff="25.00" yoff="30.00" x="587.00" y="377.00" id="3548" net="1" show="0" grparent="3549" state="1" pen="0,0,0" brush="255,255,255"/>
          </graphics>
        </attribute>
        <graphics count="1">
          <graphic x="562.00" y="347.00" id="3549" net="1" show="1" w="20.00" h="20.00" state="1" pen="128,128,128" brush="255,255,255" thickness="3"/>
        </graphics>
      </node>
      <node id="3572" net="1">
        <attribute name="Name" id="3573" net="1">
          <![CDATA[]]>
          <graphics count="1">
            <graphic xoff="25.00" yoff="20.00" x="327.00" y="447.00" id="3578" net="1" show="1" grparent="3582" state="1" pen="0,0,0" brush="255,255,255"/>
          </graphics>
        </attribute>
        <attribute name="ID" id="3574" net="1">
          <![CDATA[1]]>
          <graphics count="1">
            <graphic xoff="25.00" yoff="20.00" x="327.00" y="447.00" id="3579" net="1" show="0" grparent="3582" state="1" pen="0,0,0" brush="255,255,255"/>
          </graphics>
        </attribute>
        <attribute name="Logic" id="3575" net="1">
          <![CDATA[0]]>
          <graphics count="0"/>
        </attribute>
        <attribute name="Comment" id="3576" net="1">
          <![CDATA[]]>
          <graphics count="1">
            <graphic xoff="40.00" x="342.00" y="427.00" id="3580" net="1" show="1" grparent="3582" state="1" pen="0,0,0" brush="255,255,255"/>
          </graphics>
        </attribute>
        <attribute name="FunctionList" type="ColList" id="3577" net="1">
          <colList row_count="1" col_count="2" active_row="0" active_col="0">
            <colList_head>
              <colList_colLabel>
                <![CDATA[Function set]]>
              </colList_colLabel>
              <colList_colLabel>
                <![CDATA[Function]]>
              </colList_colLabel>
            </colList_head>
            <colList_body>
              <colList_row nr="0">
                <colList_col nr="0">
                  <![CDATA[Main]]>
                </colList_col>
                <colList_col nr="1">
                  <![CDATA[MassAction(0.5)]]>
                </colList_col>
              </colList_row>
            </colList_body>
          </colList>
          <graphics count="1">
            <graphic xoff="25.00" yoff="30.00" x="327.00" y="457.00" id="3581" net="1" show="0" grparent="3582" state="1" pen="0,0,0" brush="255,255,255"/>
          </graphics>
        </attribute>
        <graphics count="1">
          <graphic x="302.00" y="427.00" id="3582" net="1" show="1" w="20.00" h="20.00" state="1" pen="128,128,128" brush="255,255,255" thickness="3"/>
        </graphics>
      </node>
      <node id="3583" net="1">
        <attribute name="Name" id="3584" net="1">
          <![CDATA[]]>
          <graphics count="1">
            <graphic xoff="25.00" yoff="20.00" x="354.00" y="404.00" id="3589" net="1" show="1" grparent="3593" state="1" pen="0,0,0" brush="255,255,255"/>
          </graphics>
        </attribute>
        <attribute name="ID" id="3585" net="1">
          <![CDATA[2]]>
          <graphics count="1">
            <graphic xoff="25.00" yoff="20.00" x="354.00" y="404.00" id="3590" net="1" show="0" grparent="3593" state="1" pen="0,0,0" brush="255,255,255"/>
          </graphics>
        </attribute>
        <attribute name="Logic" id="3586" net="1">
          <![CDATA[0]]>
          <graphics count="0"/>
        </attribute>
        <attribute name="Comment" id="3587" net="1">
          <![CDATA[]]>
          <graphics count="1">
            <graphic xoff="40.00" x="369.00" y="384.00" id="3591" net="1" show="1" grparent="3593" state="1" pen="0,0,0" brush="255,255,255"/>
          </graphics>
        </attribute>
        <attribute name="FunctionList" type="ColList" id="3588" net="1">
          <colList row_count="1" col_count="2" active_row="0" active_col="0">
            <colList_head>
              <colList_colLabel>
                <![CDATA[Function set]]>
              </colList_colLabel>
              <colList_colLabel>
                <![CDATA[Function]]>
              </colList_colLabel>
            </colList_head>
            <colList_body>
              <colList_row nr="0">
                <colList_col nr="0">
                  <![CDATA[Main]]>
                </colList_col>
                <colList_col nr="1">
                  <![CDATA[MassAction(1)]]>
                </colList_col>
              </colList_row>
            </colList_body>
          </colList>
          <graphics count="1">
            <graphic xoff="25.00" yoff="30.00" x="354.00" y="414.00" id="3592" net="1" show="0" grparent="3593" state="1" pen="0,0,0" brush="255,255,255"/>
          </graphics>
        </attribute>
        <graphics count="1">
          <graphic x="329.00" y="384.00" id="3593" net="1" show="1" w="20.00" h="20.00" state="1" pen="128,128,128" brush="255,255,255" thickness="3"/>
        </graphics>
      </node>
      <node id="3594" net="1">
        <attribute name="Name" id="3595" net="1">
          <![CDATA[]]>
          <graphics count="1">
            <graphic xoff="25.00" yoff="20.00" x="207.00" y="447.00" id="3600" net="1" show="1" grparent="3604" state="1" pen="0,0,0" brush="255,255,255"/>
          </graphics>
        </attribute>
        <attribute name="ID" id="3596" net="1">
          <![CDATA[3]]>
          <graphics count="1">
            <graphic xoff="25.00" yoff="20.00" x="207.00" y="447.00" id="3601" net="1" show="0" grparent="3604" state="1" pen="0,0,0" brush="255,255,255"/>
          </graphics>
        </attribute>
        <attribute name="Logic" id="3597" net="1">
          <![CDATA[0]]>
          <graphics count="0"/>
        </attribute>
        <attribute name="Comment" id="3598" net="1">
          <![CDATA[]]>
          <graphics count="1">
            <graphic xoff="40.00" x="222.00" y="427.00" id="3602" net="1" show="1" grparent="3604" state="1" pen="0,0,0" brush="255,255,255"/>
          </graphics>
        </attribute>
        <attribute name="FunctionList" type="ColList" id="3599" net="1">
          <colList row_count="1" col_count="2" active_row="0" active_col="0">
            <colList_head>
              <colList_colLabel>
                <![CDATA[Function set]]>
              </colList_colLabel>
              <colList_colLabel>
                <![CDATA[Function]]>
              </colList_colLabel>
            </colList_head>
            <colList_body>
              <colList_row nr="0">
                <colList_col nr="0">
                  <![CDATA[Main]]>
                </colList_col>
                <colList_col nr="1">
                  <![CDATA[MassAction(0.5)]]>
                </colList_col>
              </colList_row>
            </colList_body>
          </colList>
          <graphics count="1">
            <graphic xoff="25.00" yoff="30.00" x="207.00" y="457.00" id="3603" net="1" show="0" grparent="3604" state="1" pen="0,0,0" brush="255,255,255"/>
          </graphics>
        </attribute>
        <graphics count="1">
          <graphic x="182.00" y="427.00" id="3604" net="1" show="1" w="20.00" h="20.00" state="1" pen="128,128,128" brush="255,255,255" thickness="3"/>
        </graphics>
      </node>
      <node id="3605" net="1">
        <attribute name="Name" id="3606" net="1">
          <![CDATA[]]>
          <graphics count="1">
            <graphic xoff="25.00" yoff="20.00" x="74.00" y="384.00" id="3611" net="1" show="1" grparent="3615" state="1" pen="0,0,0" brush="255,255,255"/>
          </graphics>
        </attribute>
        <attribute name="ID" id="3607" net="1">
          <![CDATA[4]]>
          <graphics count="1">
            <graphic xoff="25.00" yoff="20.00" x="74.00" y="384.00" id="3612" net="1" show="0" grparent="3615" state="1" pen="0,0,0" brush="255,255,255"/>
          </graphics>
        </attribute>
        <attribute name="Logic" id="3608" net="1">
          <![CDATA[0]]>
          <graphics count="0"/>
        </attribute>
        <attribute name="Comment" id="3609" net="1">
          <![CDATA[]]>
          <graphics count="1">
            <graphic xoff="40.00" x="89.00" y="364.00" id="3613" net="1" show="1" grparent="3615" state="1" pen="0,0,0" brush="255,255,255"/>
          </graphics>
        </attribute>
        <attribute name="FunctionList" type="ColList" id="3610" net="1">
          <colList row_count="1" col_count="2" active_row="0" active_col="0">
            <colList_head>
              <colList_colLabel>
                <![CDATA[Function set]]>
              </colList_colLabel>
              <colList_colLabel>
                <![CDATA[Function]]>
              </colList_colLabel>
            </colList_head>
            <colList_body>
              <colList_row nr="0">
                <colList_col nr="0">
                  <![CDATA[Main]]>
                </colList_col>
                <colList_col nr="1">
                  <![CDATA[MassAction(1)]]>
                </colList_col>
              </colList_row>
            </colList_body>
          </colList>
          <graphics count="1">
            <graphic xoff="25.00" yoff="30.00" x="74.00" y="394.00" id="3614" net="1" show="0" grparent="3615" state="1" pen="0,0,0" brush="255,255,255"/>
          </graphics>
        </attribute>
        <graphics count="1">
          <graphic x="49.00" y="364.00" id="3615" net="1" show="1" w="20.00" h="20.00" state="1" pen="128,128,128" brush="255,255,255" thickness="3"/>
        </graphics>
      </node>
      <node id="3616" net="1">
        <attribute name="Name" id="3617" net="1">
          <![CDATA[]]>
          <graphics count="1">
            <graphic xoff="25.00" yoff="20.00" x="74.00" y="264.00" id="3622" net="1" show="1" grparent="3626" state="1" pen="0,0,0" brush="255,255,255"/>
          </graphics>
        </attribute>
        <attribute name="ID" id="3618" net="1">
          <![CDATA[5]]>
          <graphics count="1">
            <graphic xoff="25.00" yoff="20.00" x="74.00" y="264.00" id="3623" net="1" show="0" grparent="3626" state="1" pen="0,0,0" brush="255,255,255"/>
          </graphics>
        </attribute>
        <attribute name="Logic" id="3619" net="1">
          <![CDATA[0]]>
          <graphics count="0"/>
        </attribute>
        <attribute name="Comment" id="3620" net="1">
          <![CDATA[]]>
          <graphics count="1">
            <graphic xoff="40.00" x="89.00" y="244.00" id="3624" net="1" show="1" grparent="3626" state="1" pen="0,0,0" brush="255,255,255"/>
          </graphics>
        </attribute>
        <attribute name="FunctionList" type="ColList" id="3621" net="1">
          <colList row_count="1" col_count="2" active_row="0" active_col="0">
            <colList_head>
              <colList_colLabel>
                <![CDATA[Function set]]>
              </colList_colLabel>
              <colList_colLabel>
                <![CDATA[Function]]>
              </colList_colLabel>
            </colList_head>
            <colList_body>
              <colList_row nr="0">
                <colList_col nr="0">
                  <![CDATA[Main]]>
                </colList_col>
                <colList_col nr="1">
                  <![CDATA[MassAction(0.5)]]>
                </colList_col>
              </colList_row>
            </colList_body>
          </colList>
          <graphics count="1">
            <graphic xoff="25.00" yoff="30.00" x="74.00" y="274.00" id="3625" net="1" show="0" grparent="3626" state="1" pen="0,0,0" brush="255,255,255"/>
          </graphics>
        </attribute>
        <graphics count="1">
          <graphic x="49.00" y="244.00" id="3626" net="1" show="1" w="20.00" h="20.00" state="1" pen="128,128,128" brush="255,255,255" thickness="3"/>
        </graphics>
      </node>
      <node id="3627" net="1">
        <attribute name="Name" id="3628" net="1">
          <![CDATA[]]>
          <graphics count="1">
            <graphic xoff="25.00" yoff="20.00" x="627.00" y="227.00" id="3633" net="1" show="1" grparent="3637" state="1" pen="0,0,0" brush="255,255,255"/>
          </graphics>
        </attribute>
        <attribute name="ID" id="3629" net="1">
          <![CDATA[6]]>
          <graphics count="1">
            <graphic xoff="25.00" yoff="20.00" x="627.00" y="227.00" id="3634" net="1" show="0" grparent="3637" state="1" pen="0,0,0" brush="255,255,255"/>
          </graphics>
        </attribute>
        <attribute name="Logic" id="3630" net="1">
          <![CDATA[0]]>
          <graphics count="0"/>
        </attribute>
        <attribute name="Comment" id="3631" net="1">
          <![CDATA[]]>
          <graphics count="1">
            <graphic xoff="40.00" x="642.00" y="207.00" id="3635" net="1" show="1" grparent="3637" state="1" pen="0,0,0" brush="255,255,255"/>
          </graphics>
        </attribute>
        <attribute name="FunctionList" type="ColList" id="3632" net="1">
          <colList row_count="1" col_count="2" active_row="0" active_col="0">
            <colList_head>
              <colList_colLabel>
                <![CDATA[Function set]]>
              </colList_colLabel>
              <colList_colLabel>
                <![CDATA[Function]]>
              </colList_colLabel>
            </colList_head>
            <colList_body>
              <colList_row nr="0">
                <colList_col nr="0">
                  <![CDATA[Main]]>
                </colList_col>
                <colList_col nr="1">
                  <![CDATA[MassAction(1)]]>
                </colList_col>
              </colList_row>
            </colList_body>
          </colList>
          <graphics count="1">
            <graphic xoff="25.00" yoff="30.00" x="627.00" y="237.00" id="3636" net="1" show="0" grparent="3637" state="1" pen="0,0,0" brush="255,255,255"/>
          </graphics>
        </attribute>
        <graphics count="1">
          <graphic x="602.00" y="207.00" id="3637" net="1" show="1" w="20.00" h="20.00" state="1" pen="128,128,128" brush="255,255,255" thickness="3"/>
        </graphics>
      </node>
      <node id="3660" net="1">
        <attribute name="Name" id="3661" net="1">
          <![CDATA[]]>
          <graphics count="1">
            <graphic xoff="25.00" yoff="20.00" x="314.00" y="304.00" id="3666" net="1" show="1" grparent="3670" state="1" pen="0,0,0" brush="255,255,255"/>
          </graphics>
        </attribute>
        <attribute name="ID" id="3662" net="1">
          <![CDATA[7]]>
          <graphics count="1">
            <graphic xoff="25.00" yoff="20.00" x="314.00" y="304.00" id="3667" net="1" show="0" grparent="3670" state="1" pen="0,0,0" brush="255,255,255"/>
          </graphics>
        </attribute>
        <attribute name="Logic" id="3663" net="1">
          <![CDATA[0]]>
          <graphics count="0"/>
        </attribute>
        <attribute name="Comment" id="3664" net="1">
          <![CDATA[]]>
          <graphics count="1">
            <graphic xoff="40.00" x="329.00" y="284.00" id="3668" net="1" show="1" grparent="3670" state="1" pen="0,0,0" brush="255,255,255"/>
          </graphics>
        </attribute>
        <attribute name="FunctionList" type="ColList" id="3665" net="1">
          <colList row_count="1" col_count="2" active_row="0" active_col="0">
            <colList_head>
              <colList_colLabel>
                <![CDATA[Function set]]>
              </colList_colLabel>
              <colList_colLabel>
                <![CDATA[Function]]>
              </colList_colLabel>
            </colList_head>
            <colList_body>
              <colList_row nr="0">
                <colList_col nr="0">
                  <![CDATA[Main]]>
                </colList_col>
                <colList_col nr="1">
                  <![CDATA[MassAction(1)]]>
                </colList_col>
              </colList_row>
            </colList_body>
          </colList>
          <graphics count="1">
            <graphic xoff="25.00" yoff="30.00" x="314.00" y="314.00" id="3669" net="1" show="0" grparent="3670" state="1" pen="0,0,0" brush="255,255,255"/>
          </graphics>
        </attribute>
        <graphics count="1">
          <graphic x="289.00" y="284.00" id="3670" net="1" show="1" w="20.00" h="20.00" state="1" pen="128,128,128" brush="255,255,255" thickness="3"/>
        </graphics>
      </node>
      <node id="3671" net="1">
        <attribute name="Name" id="3672" net="1">
          <![CDATA[]]>
          <graphics count="1">
            <graphic xoff="25.00" yoff="20.00" x="387.00" y="247.00" id="3677" net="1" show="1" grparent="3681" state="1" pen="0,0,0" brush="255,255,255"/>
          </graphics>
        </attribute>
        <attribute name="ID" id="3673" net="1">
          <![CDATA[8]]>
          <graphics count="1">
            <graphic xoff="25.00" yoff="20.00" x="387.00" y="247.00" id="3678" net="1" show="0" grparent="3681" state="1" pen="0,0,0" brush="255,255,255"/>
          </graphics>
        </attribute>
        <attribute name="Logic" id="3674" net="1">
          <![CDATA[0]]>
          <graphics count="0"/>
        </attribute>
        <attribute name="Comment" id="3675" net="1">
          <![CDATA[]]>
          <graphics count="1">
            <graphic xoff="40.00" x="402.00" y="227.00" id="3679" net="1" show="1" grparent="3681" state="1" pen="0,0,0" brush="255,255,255"/>
          </graphics>
        </attribute>
        <attribute name="FunctionList" type="ColList" id="3676" net="1">
          <colList row_count="1" col_count="2" active_row="0" active_col="0">
            <colList_head>
              <colList_colLabel>
                <![CDATA[Function set]]>
              </colList_colLabel>
              <colList_colLabel>
                <![CDATA[Function]]>
              </colList_colLabel>
            </colList_head>
            <colList_body>
              <colList_row nr="0">
                <colList_col nr="0">
                  <![CDATA[Main]]>
                </colList_col>
                <colList_col nr="1">
                  <![CDATA[MassAction(1)]]>
                </colList_col>
              </colList_row>
            </colList_body>
          </colList>
          <graphics count="1">
            <graphic xoff="25.00" yoff="30.00" x="387.00" y="257.00" id="3680" net="1" show="0" grparent="3681" state="1" pen="0,0,0" brush="255,255,255"/>
          </graphics>
        </attribute>
        <graphics count="1">
          <graphic x="362.00" y="227.00" id="3681" net="1" show="1" w="20.00" h="20.00" state="1" pen="128,128,128" brush="255,255,255" thickness="3"/>
        </graphics>
      </node>
      <node id="3682" net="1">
        <attribute name="Name" id="3683" net="1">
          <![CDATA[]]>
          <graphics count="1">
            <graphic xoff="25.00" yoff="20.00" x="307.00" y="207.00" id="3688" net="1" show="1" grparent="3692" state="1" pen="0,0,0" brush="255,255,255"/>
          </graphics>
        </attribute>
        <attribute name="ID" id="3684" net="1">
          <![CDATA[9]]>
          <graphics count="1">
            <graphic xoff="25.00" yoff="20.00" x="307.00" y="207.00" id="3689" net="1" show="0" grparent="3692" state="1" pen="0,0,0" brush="255,255,255"/>
          </graphics>
        </attribute>
        <attribute name="Logic" id="3685" net="1">
          <![CDATA[0]]>
          <graphics count="0"/>
        </attribute>
        <attribute name="Comment" id="3686" net="1">
          <![CDATA[]]>
          <graphics count="1">
            <graphic xoff="40.00" x="322.00" y="187.00" id="3690" net="1" show="1" grparent="3692" state="1" pen="0,0,0" brush="255,255,255"/>
          </graphics>
        </attribute>
        <attribute name="FunctionList" type="ColList" id="3687" net="1">
          <colList row_count="1" col_count="2" active_row="0" active_col="0">
            <colList_head>
              <colList_colLabel>
                <![CDATA[Function set]]>
              </colList_colLabel>
              <colList_colLabel>
                <![CDATA[Function]]>
              </colList_colLabel>
            </colList_head>
            <colList_body>
              <colList_row nr="0">
                <colList_col nr="0">
                  <![CDATA[Main]]>
                </colList_col>
                <colList_col nr="1">
                  <![CDATA[MassAction(1)]]>
                </colList_col>
              </colList_row>
            </colList_body>
          </colList>
          <graphics count="1">
            <graphic xoff="25.00" yoff="30.00" x="307.00" y="217.00" id="3691" net="1" show="0" grparent="3692" state="1" pen="0,0,0" brush="255,255,255"/>
          </graphics>
        </attribute>
        <graphics count="1">
          <graphic x="282.00" y="187.00" id="3692" net="1" show="1" w="20.00" h="20.00" state="1" pen="128,128,128" brush="255,255,255" thickness="3"/>
        </graphics>
      </node>
      <node id="3693" net="1">
        <attribute name="Name" id="3694" net="1">
          <![CDATA[]]>
          <graphics count="1">
            <graphic xoff="25.00" yoff="20.00" x="187.00" y="207.00" id="3699" net="1" show="1" grparent="3703" state="1" pen="0,0,0" brush="255,255,255"/>
          </graphics>
        </attribute>
        <attribute name="ID" id="3695" net="1">
          <![CDATA[10]]>
          <graphics count="1">
            <graphic xoff="25.00" yoff="20.00" x="187.00" y="207.00" id="3700" net="1" show="0" grparent="3703" state="1" pen="0,0,0" brush="255,255,255"/>
          </graphics>
        </attribute>
        <attribute name="Logic" id="3696" net="1">
          <![CDATA[0]]>
          <graphics count="0"/>
        </attribute>
        <attribute name="Comment" id="3697" net="1">
          <![CDATA[]]>
          <graphics count="1">
            <graphic xoff="40.00" x="202.00" y="187.00" id="3701" net="1" show="1" grparent="3703" state="1" pen="0,0,0" brush="255,255,255"/>
          </graphics>
        </attribute>
        <attribute name="FunctionList" type="ColList" id="3698" net="1">
          <colList row_count="1" col_count="2" active_row="0" active_col="0">
            <colList_head>
              <colList_colLabel>
                <![CDATA[Function set]]>
              </colList_colLabel>
              <colList_colLabel>
                <![CDATA[Function]]>
              </colList_colLabel>
            </colList_head>
            <colList_body>
              <colList_row nr="0">
                <colList_col nr="0">
                  <![CDATA[Main]]>
                </colList_col>
                <colList_col nr="1">
                  <![CDATA[MassAction(1)]]>
                </colList_col>
              </colList_row>
            </colList_body>
          </colList>
          <graphics count="1">
            <graphic xoff="25.00" yoff="30.00" x="187.00" y="217.00" id="3702" net="1" show="0" grparent="3703" state="1" pen="0,0,0" brush="255,255,255"/>
          </graphics>
        </attribute>
        <graphics count="1">
          <graphic x="162.00" y="187.00" id="3703" net="1" show="1" w="20.00" h="20.00" state="1" pen="128,128,128" brush="255,255,255" thickness="3"/>
        </graphics>
      </node>
      <node id="4231" net="1">
        <attribute name="Name" id="4232" net="1">
          <![CDATA[]]>
          <graphics count="1">
            <graphic xoff="25.00" yoff="20.00" x="227.00" y="327.00" id="4233" net="1" show="1" grparent="4241" state="1" pen="0,0,0" brush="255,255,255"/>
          </graphics>
        </attribute>
        <attribute name="ID" id="4234" net="1">
          <![CDATA[11]]>
          <graphics count="1">
            <graphic xoff="25.00" yoff="20.00" x="227.00" y="327.00" id="4235" net="1" show="0" grparent="4241" state="1" pen="0,0,0" brush="255,255,255"/>
          </graphics>
        </attribute>
        <attribute name="Logic" id="4236" net="1">
          <![CDATA[0]]>
          <graphics count="0"/>
        </attribute>
        <attribute name="Comment" id="4237" net="1">
          <![CDATA[]]>
          <graphics count="1">
            <graphic xoff="40.00" x="242.00" y="307.00" id="4238" net="1" show="1" grparent="4241" state="1" pen="0,0,0" brush="255,255,255"/>
          </graphics>
        </attribute>
        <attribute name="FunctionList" type="ColList" id="4239" net="1">
          <colList row_count="1" col_count="2" active_row="0" active_col="0">
            <colList_head>
              <colList_colLabel>
                <![CDATA[Function set]]>
              </colList_colLabel>
              <colList_colLabel>
                <![CDATA[Function]]>
              </colList_colLabel>
            </colList_head>
            <colList_body>
              <colList_row nr="0">
                <colList_col nr="0">
                  <![CDATA[Main]]>
                </colList_col>
                <colList_col nr="1">
                  <![CDATA[MassAction(1)]]>
                </colList_col>
              </colList_row>
            </colList_body>
          </colList>
          <graphics count="1">
            <graphic xoff="25.00" yoff="30.00" x="227.00" y="337.00" id="4240" net="1" show="0" grparent="4241" state="1" pen="0,0,0" brush="255,255,255"/>
          </graphics>
        </attribute>
        <graphics count="1">
          <graphic x="202.00" y="307.00" id="4241" net="1" show="1" w="20.00" h="20.00" state="1" pen="128,128,128" brush="255,255,255" thickness="3"/>
        </graphics>
      </node>
      <node id="4460" net="1">
        <attribute name="Name" id="4461" net="1">
          <![CDATA[]]>
          <graphics count="1">
            <graphic xoff="25.00" yoff="20.00" x="447.00" y="267.00" id="4462" net="1" show="1" grparent="4470" state="1" pen="0,0,0" brush="255,255,255"/>
          </graphics>
        </attribute>
        <attribute name="ID" id="4463" net="1">
          <![CDATA[12]]>
          <graphics count="1">
            <graphic xoff="25.00" yoff="20.00" x="447.00" y="267.00" id="4464" net="1" show="0" grparent="4470" state="1" pen="0,0,0" brush="255,255,255"/>
          </graphics>
        </attribute>
        <attribute name="Logic" id="4465" net="1">
          <![CDATA[0]]>
          <graphics count="0"/>
        </attribute>
        <attribute name="Comment" id="4466" net="1">
          <![CDATA[]]>
          <graphics count="1">
            <graphic xoff="40.00" x="462.00" y="247.00" id="4467" net="1" show="1" grparent="4470" state="1" pen="0,0,0" brush="255,255,255"/>
          </graphics>
        </attribute>
        <attribute name="FunctionList" type="ColList" id="4468" net="1">
          <colList row_count="1" col_count="2" active_row="0" active_col="0">
            <colList_head>
              <colList_colLabel>
                <![CDATA[Function set]]>
              </colList_colLabel>
              <colList_colLabel>
                <![CDATA[Function]]>
              </colList_colLabel>
            </colList_head>
            <colList_body>
              <colList_row nr="0">
                <colList_col nr="0">
                  <![CDATA[Main]]>
                </colList_col>
                <colList_col nr="1">
                  <![CDATA[MassAction(1)]]>
                </colList_col>
              </colList_row>
            </colList_body>
          </colList>
          <graphics count="1">
            <graphic xoff="25.00" yoff="30.00" x="447.00" y="277.00" id="4469" net="1" show="0" grparent="4470" state="1" pen="0,0,0" brush="255,255,255"/>
          </graphics>
        </attribute>
        <graphics count="1">
          <graphic x="422.00" y="247.00" id="4470" net="1" show="1" w="20.00" h="20.00" state="1" pen="128,128,128" brush="255,255,255" thickness="3"/>
        </graphics>
      </node>
      <node id="4613" net="1">
        <attribute name="Name" id="4614" net="1">
          <![CDATA[]]>
          <graphics count="1">
            <graphic xoff="25.00" yoff="20.00" x="47.00" y="207.00" id="4615" net="1" show="1" grparent="4623" state="1" pen="0,0,0" brush="255,255,255"/>
          </graphics>
        </attribute>
        <attribute name="ID" id="4616" net="1">
          <![CDATA[13]]>
          <graphics count="1">
            <graphic xoff="25.00" yoff="20.00" x="47.00" y="207.00" id="4617" net="1" show="0" grparent="4623" state="1" pen="0,0,0" brush="255,255,255"/>
          </graphics>
        </attribute>
        <attribute name="Logic" id="4618" net="1">
          <![CDATA[0]]>
          <graphics count="0"/>
        </attribute>
        <attribute name="Comment" id="4619" net="1">
          <![CDATA[]]>
          <graphics count="1">
            <graphic xoff="40.00" x="62.00" y="187.00" id="4620" net="1" show="1" grparent="4623" state="1" pen="0,0,0" brush="255,255,255"/>
          </graphics>
        </attribute>
        <attribute name="FunctionList" type="ColList" id="4621" net="1">
          <colList row_count="1" col_count="2" active_row="0" active_col="0">
            <colList_head>
              <colList_colLabel>
                <![CDATA[Function set]]>
              </colList_colLabel>
              <colList_colLabel>
                <![CDATA[Function]]>
              </colList_colLabel>
            </colList_head>
            <colList_body>
              <colList_row nr="0">
                <colList_col nr="0">
                  <![CDATA[Main]]>
                </colList_col>
                <colList_col nr="1">
                  <![CDATA[MassAction(1)]]>
                </colList_col>
              </colList_row>
            </colList_body>
          </colList>
          <graphics count="1">
            <graphic xoff="25.00" yoff="30.00" x="47.00" y="217.00" id="4622" net="1" show="0" grparent="4623" state="1" pen="0,0,0" brush="255,255,255"/>
          </graphics>
        </attribute>
        <graphics count="1">
          <graphic x="22.00" y="187.00" id="4623" net="1" show="1" w="20.00" h="20.00" state="1" pen="128,128,128" brush="255,255,255" thickness="3"/>
        </graphics>
      </node>
      <node id="5683" net="1">
        <attribute name="Name" id="5684" net="1">
          <![CDATA[]]>
          <graphics count="1">
            <graphic xoff="25.00" yoff="20.00" x="667.00" y="287.00" id="5685" net="1" show="1" grparent="5693" state="1" pen="0,0,0" brush="255,255,255"/>
          </graphics>
        </attribute>
        <attribute name="ID" id="5686" net="1">
          <![CDATA[14]]>
          <graphics count="1">
            <graphic xoff="25.00" yoff="20.00" x="667.00" y="287.00" id="5687" net="1" show="0" grparent="5693" state="1" pen="0,0,0" brush="255,255,255"/>
          </graphics>
        </attribute>
        <attribute name="Logic" id="5688" net="1">
          <![CDATA[0]]>
          <graphics count="0"/>
        </attribute>
        <attribute name="Comment" id="5689" net="1">
          <![CDATA[]]>
          <graphics count="1">
            <graphic xoff="40.00" x="682.00" y="267.00" id="5690" net="1" show="1" grparent="5693" state="1" pen="0,0,0" brush="255,255,255"/>
          </graphics>
        </attribute>
        <attribute name="FunctionList" type="ColList" id="5691" net="1">
          <colList row_count="1" col_count="2" active_row="0" active_col="0">
            <colList_head>
              <colList_colLabel>
                <![CDATA[Function set]]>
              </colList_colLabel>
              <colList_colLabel>
                <![CDATA[Function]]>
              </colList_colLabel>
            </colList_head>
            <colList_body>
              <colList_row nr="0">
                <colList_col nr="0">
                  <![CDATA[Main]]>
                </colList_col>
                <colList_col nr="1">
                  <![CDATA[MassAction(0.45)]]>
                </colList_col>
              </colList_row>
            </colList_body>
          </colList>
          <graphics count="1">
            <graphic xoff="25.00" yoff="30.00" x="667.00" y="297.00" id="5692" net="1" show="0" grparent="5693" state="1" pen="0,0,0" brush="255,255,255"/>
          </graphics>
        </attribute>
        <graphics count="1">
          <graphic x="642.00" y="267.00" id="5693" net="1" show="1" w="20.00" h="20.00" state="1" pen="128,128,128" brush="255,255,255" thickness="3"/>
        </graphics>
      </node>
      <node id="6122" net="1">
        <attribute name="Name" id="6123" net="1">
          <![CDATA[]]>
          <graphics count="1">
            <graphic xoff="25.00" yoff="20.00" x="687.00" y="367.00" id="6124" net="1" show="1" grparent="6132" state="1" pen="0,0,0" brush="255,255,255"/>
          </graphics>
        </attribute>
        <attribute name="ID" id="6125" net="1">
          <![CDATA[15]]>
          <graphics count="1">
            <graphic xoff="25.00" yoff="20.00" x="687.00" y="367.00" id="6126" net="1" show="0" grparent="6132" state="1" pen="0,0,0" brush="255,255,255"/>
          </graphics>
        </attribute>
        <attribute name="Logic" id="6127" net="1">
          <![CDATA[0]]>
          <graphics count="0"/>
        </attribute>
        <attribute name="Comment" id="6128" net="1">
          <![CDATA[]]>
          <graphics count="1">
            <graphic xoff="40.00" x="702.00" y="347.00" id="6129" net="1" show="1" grparent="6132" state="1" pen="0,0,0" brush="255,255,255"/>
          </graphics>
        </attribute>
        <attribute name="FunctionList" type="ColList" id="6130" net="1">
          <colList row_count="1" col_count="2" active_row="0" active_col="0">
            <colList_head>
              <colList_colLabel>
                <![CDATA[Function set]]>
              </colList_colLabel>
              <colList_colLabel>
                <![CDATA[Function]]>
              </colList_colLabel>
            </colList_head>
            <colList_body>
              <colList_row nr="0">
                <colList_col nr="0">
                  <![CDATA[Main]]>
                </colList_col>
                <colList_col nr="1">
                  <![CDATA[MassAction(0.1)]]>
                </colList_col>
              </colList_row>
            </colList_body>
          </colList>
          <graphics count="1">
            <graphic xoff="25.00" yoff="30.00" x="687.00" y="377.00" id="6131" net="1" show="0" grparent="6132" state="1" pen="0,0,0" brush="255,255,255"/>
          </graphics>
        </attribute>
        <graphics count="1">
          <graphic x="662.00" y="347.00" id="6132" net="1" show="1" w="20.00" h="20.00" state="1" pen="128,128,128" brush="255,255,255" thickness="3"/>
        </graphics>
      </node>
      <node id="6205" net="1">
        <attribute name="Name" id="6206" net="1">
          <![CDATA[]]>
          <graphics count="1">
            <graphic xoff="25.00" yoff="20.00" x="587.00" y="407.00" id="6207" net="1" show="1" grparent="6215" state="1" pen="0,0,0" brush="255,255,255"/>
          </graphics>
        </attribute>
        <attribute name="ID" id="6208" net="1">
          <![CDATA[16]]>
          <graphics count="1">
            <graphic xoff="25.00" yoff="20.00" x="587.00" y="407.00" id="6209" net="1" show="0" grparent="6215" state="1" pen="0,0,0" brush="255,255,255"/>
          </graphics>
        </attribute>
        <attribute name="Logic" id="6210" net="1">
          <![CDATA[0]]>
          <graphics count="0"/>
        </attribute>
        <attribute name="Comment" id="6211" net="1">
          <![CDATA[]]>
          <graphics count="1">
            <graphic xoff="40.00" x="602.00" y="387.00" id="6212" net="1" show="1" grparent="6215" state="1" pen="0,0,0" brush="255,255,255"/>
          </graphics>
        </attribute>
        <attribute name="FunctionList" type="ColList" id="6213" net="1">
          <colList row_count="1" col_count="2" active_row="0" active_col="0">
            <colList_head>
              <colList_colLabel>
                <![CDATA[Function set]]>
              </colList_colLabel>
              <colList_colLabel>
                <![CDATA[Function]]>
              </colList_colLabel>
            </colList_head>
            <colList_body>
              <colList_row nr="0">
                <colList_col nr="0">
                  <![CDATA[Main]]>
                </colList_col>
                <colList_col nr="1">
                  <![CDATA[MassAction(0.41)]]>
                </colList_col>
              </colList_row>
            </colList_body>
          </colList>
          <graphics count="1">
            <graphic xoff="25.00" yoff="30.00" x="587.00" y="417.00" id="6214" net="1" show="0" grparent="6215" state="1" pen="0,0,0" brush="255,255,255"/>
          </graphics>
        </attribute>
        <graphics count="1">
          <graphic x="562.00" y="387.00" id="6215" net="1" show="1" w="20.00" h="20.00" state="1" pen="128,128,128" brush="255,255,255" thickness="3"/>
        </graphics>
      </node>
      <node id="6216" net="1">
        <attribute name="Name" id="6217" net="1">
          <![CDATA[]]>
          <graphics count="1">
            <graphic xoff="25.00" yoff="20.00" x="587.00" y="447.00" id="6218" net="1" show="1" grparent="6226" state="1" pen="0,0,0" brush="255,255,255"/>
          </graphics>
        </attribute>
        <attribute name="ID" id="6219" net="1">
          <![CDATA[17]]>
          <graphics count="1">
            <graphic xoff="25.00" yoff="20.00" x="587.00" y="447.00" id="6220" net="1" show="0" grparent="6226" state="1" pen="0,0,0" brush="255,255,255"/>
          </graphics>
        </attribute>
        <attribute name="Logic" id="6221" net="1">
          <![CDATA[0]]>
          <graphics count="0"/>
        </attribute>
        <attribute name="Comment" id="6222" net="1">
          <![CDATA[]]>
          <graphics count="1">
            <graphic xoff="40.00" x="602.00" y="427.00" id="6223" net="1" show="1" grparent="6226" state="1" pen="0,0,0" brush="255,255,255"/>
          </graphics>
        </attribute>
        <attribute name="FunctionList" type="ColList" id="6224" net="1">
          <colList row_count="1" col_count="2" active_row="0" active_col="0">
            <colList_head>
              <colList_colLabel>
                <![CDATA[Function set]]>
              </colList_colLabel>
              <colList_colLabel>
                <![CDATA[Function]]>
              </colList_colLabel>
            </colList_head>
            <colList_body>
              <colList_row nr="0">
                <colList_col nr="0">
                  <![CDATA[Main]]>
                </colList_col>
                <colList_col nr="1">
                  <![CDATA[MassAction(0.15)]]>
                </colList_col>
              </colList_row>
            </colList_body>
          </colList>
          <graphics count="1">
            <graphic xoff="25.00" yoff="30.00" x="587.00" y="457.00" id="6225" net="1" show="0" grparent="6226" state="1" pen="0,0,0" brush="255,255,255"/>
          </graphics>
        </attribute>
        <graphics count="1">
          <graphic x="562.00" y="427.00" id="6226" net="1" show="1" w="20.00" h="20.00" state="1" pen="128,128,128" brush="255,255,255" thickness="3"/>
        </graphics>
      </node>
      <node id="6356" net="1">
        <attribute name="Name" id="6357" net="1">
          <![CDATA[]]>
          <graphics count="1">
            <graphic xoff="25.00" yoff="20.00" x="547.00" y="207.00" id="6358" net="1" show="1" grparent="6366" state="1" pen="0,0,0" brush="255,255,255"/>
          </graphics>
        </attribute>
        <attribute name="ID" id="6359" net="1">
          <![CDATA[18]]>
          <graphics count="1">
            <graphic xoff="25.00" yoff="20.00" x="547.00" y="207.00" id="6360" net="1" show="0" grparent="6366" state="1" pen="0,0,0" brush="255,255,255"/>
          </graphics>
        </attribute>
        <attribute name="Logic" id="6361" net="1">
          <![CDATA[0]]>
          <graphics count="0"/>
        </attribute>
        <attribute name="Comment" id="6362" net="1">
          <![CDATA[]]>
          <graphics count="1">
            <graphic xoff="40.00" x="562.00" y="187.00" id="6363" net="1" show="1" grparent="6366" state="1" pen="0,0,0" brush="255,255,255"/>
          </graphics>
        </attribute>
        <attribute name="FunctionList" type="ColList" id="6364" net="1">
          <colList row_count="1" col_count="2" active_row="0" active_col="0">
            <colList_head>
              <colList_colLabel>
                <![CDATA[Function set]]>
              </colList_colLabel>
              <colList_colLabel>
                <![CDATA[Function]]>
              </colList_colLabel>
            </colList_head>
            <colList_body>
              <colList_row nr="0">
                <colList_col nr="0">
                  <![CDATA[Main]]>
                </colList_col>
                <colList_col nr="1">
                  <![CDATA[MassAction(0.1)]]>
                </colList_col>
              </colList_row>
            </colList_body>
          </colList>
          <graphics count="1">
            <graphic xoff="25.00" yoff="30.00" x="547.00" y="217.00" id="6365" net="1" show="0" grparent="6366" state="1" pen="0,0,0" brush="255,255,255"/>
          </graphics>
        </attribute>
        <graphics count="1">
          <graphic x="522.00" y="187.00" id="6366" net="1" show="1" w="20.00" h="20.00" state="1" pen="128,128,128" brush="255,255,255" thickness="3"/>
        </graphics>
      </node>
    </nodeclass>
    <nodeclass count="0" name="Immediate Transition"/>
    <nodeclass count="0" name="Deterministic Transition"/>
    <nodeclass count="0" name="Scheduled Transition"/>
    <nodeclass count="0" name="Coarse Place"/>
    <nodeclass count="0" name="Coarse Transition"/>
  </nodeclasses>
  <edgeclasses count="6">
    <edgeclass count="40" name="Edge">
      <edge source="3539" target="3323" id="3726" net="1">
        <attribute name="Comment" id="3727" net="1">
          <![CDATA[]]>
          <graphics count="1">
            <graphic xoff="30.00" x="612.00" y="347.00" id="3729" net="1" show="1" grparent="3731" state="1" pen="0,0,0" brush="255,255,255"/>
          </graphics>
        </attribute>
        <attribute name="Multiplicity" id="3728" net="1">
          <![CDATA[1]]>
          <graphics count="1">
            <graphic xoff="10.00" x="592.00" y="347.00" id="3730" net="1" show="1" grparent="3731" state="1" pen="0,0,0" brush="255,255,255"/>
          </graphics>
        </attribute>
        <graphics count="1">
          <graphic id="3731" net="1" source="3549" target="3334" state="1" show="1" pen="0,0,0" brush="0,0,0" edge_designtype="3">
            <points count="2">
              <point x="572.00" y="347.00"/>
              <point x="592.00" y="347.00"/>
            </points>
          </graphic>
        </graphics>
      </edge>
      <edge source="3583" target="3371" id="3768" net="1">
        <attribute name="Comment" id="3769" net="1">
          <![CDATA[]]>
          <graphics count="1">
            <graphic xoff="-36.50" yoff="-1.50" x="329.00" y="414.00" id="3771" net="1" show="1" grparent="3773" state="1" pen="0,0,0" brush="255,255,255"/>
          </graphics>
        </attribute>
        <attribute name="Multiplicity" id="3770" net="1">
          <![CDATA[1]]>
          <graphics count="1">
            <graphic xoff="-56.50" yoff="-1.50" x="309.00" y="414.00" id="3772" net="1" show="1" grparent="3773" state="1" pen="0,0,0" brush="255,255,255"/>
          </graphics>
        </attribute>
        <graphics count="1">
          <graphic id="3773" net="1" source="3593" target="3382" state="1" show="1" pen="0,0,0" brush="0,0,0" edge_designtype="3">
            <points count="2">
              <point x="339.00" y="392.63"/>
              <point x="392.00" y="438.37"/>
            </points>
          </graphic>
        </graphics>
      </edge>
      <edge source="3572" target="3359" id="3774" net="1">
        <attribute name="Comment" id="3775" net="1">
          <![CDATA[]]>
          <graphics count="1">
            <graphic xoff="-43.00" yoff="-3.00" x="309.00" y="414.00" id="3777" net="1" show="1" grparent="3779" state="1" pen="0,0,0" brush="255,255,255"/>
          </graphics>
        </attribute>
        <attribute name="Multiplicity" id="3776" net="1">
          <![CDATA[1]]>
          <graphics count="1">
            <graphic xoff="-63.00" yoff="-3.00" x="289.00" y="414.00" id="3778" net="1" show="1" grparent="3779" state="1" pen="0,0,0" brush="255,255,255"/>
          </graphics>
        </attribute>
        <graphics count="1">
          <graphic id="3779" net="1" source="3582" target="3370" state="1" show="1" pen="0,0,0" brush="0,0,0" edge_designtype="3">
            <points count="2">
              <point x="312.00" y="425.00"/>
              <point x="392.00" y="409.00"/>
            </points>
          </graphic>
        </graphics>
      </edge>
      <edge source="3572" target="3347" id="3780" net="1">
        <attribute name="Comment" id="3781" net="1">
          <![CDATA[]]>
          <graphics count="1">
            <graphic xoff="-83.00" yoff="-43.00" x="269.00" y="414.00" id="3783" net="1" show="1" grparent="3785" state="1" pen="0,0,0" brush="255,255,255"/>
          </graphics>
        </attribute>
        <attribute name="Multiplicity" id="3782" net="1">
          <![CDATA[1]]>
          <graphics count="1">
            <graphic xoff="-103.00" yoff="-43.00" x="249.00" y="414.00" id="3784" net="1" show="1" grparent="3785" state="1" pen="0,0,0" brush="255,255,255"/>
          </graphics>
        </attribute>
        <graphics count="1">
          <graphic id="3785" net="1" source="3582" target="3358" state="1" show="1" pen="0,0,0" brush="0,0,0" edge_designtype="3">
            <points count="2">
              <point x="312.00" y="433.00"/>
              <point x="392.00" y="481.00"/>
            </points>
          </graphic>
        </graphics>
      </edge>
      <edge source="3572" target="3371" id="3786" net="1">
        <attribute name="Comment" id="3787" net="1">
          <![CDATA[]]>
          <graphics count="1">
            <graphic xoff="-63.00" yoff="-23.00" x="289.00" y="414.00" id="3789" net="1" show="1" grparent="3791" state="1" pen="0,0,0" brush="255,255,255"/>
          </graphics>
        </attribute>
        <attribute name="Multiplicity" id="3788" net="1">
          <![CDATA[1]]>
          <graphics count="1">
            <graphic xoff="-83.00" yoff="-23.00" x="269.00" y="414.00" id="3790" net="1" show="1" grparent="3791" state="1" pen="0,0,0" brush="255,255,255"/>
          </graphics>
        </attribute>
        <graphics count="1">
          <graphic id="3791" net="1" source="3582" target="3382" state="1" show="1" pen="0,0,0" brush="0,0,0" edge_designtype="3">
            <points count="2">
              <point x="312.00" y="429.00"/>
              <point x="392.00" y="445.00"/>
            </points>
          </graphic>
        </graphics>
      </edge>
      <edge source="3467" target="3572" id="3792" net="1">
        <attribute name="Comment" id="3793" net="1">
          <![CDATA[]]>
          <graphics count="1">
            <graphic xoff="13.50" yoff="-21.50" x="289.00" y="364.00" id="3795" net="1" show="1" grparent="3797" state="1" pen="0,0,0" brush="255,255,255"/>
          </graphics>
        </attribute>
        <attribute name="Multiplicity" id="3794" net="1">
          <![CDATA[1]]>
          <graphics count="1">
            <graphic xoff="-6.50" yoff="-21.50" x="269.00" y="364.00" id="3796" net="1" show="1" grparent="3797" state="1" pen="0,0,0" brush="255,255,255"/>
          </graphics>
        </attribute>
        <graphics count="1">
          <graphic id="3797" net="1" source="3478" target="3582" state="1" show="1" pen="0,0,0" brush="0,0,0" edge_designtype="3">
            <points count="2">
              <point x="255.39" y="354.00"/>
              <point x="295.61" y="417.00"/>
            </points>
          </graphic>
        </graphics>
      </edge>
      <edge source="3583" target="3383" id="3804" net="1">
        <attribute name="Comment" id="3805" net="1">
          <![CDATA[]]>
          <graphics count="1">
            <graphic xoff="3.50" yoff="-1.50" x="289.00" y="404.00" id="3807" net="1" show="1" grparent="3809" state="1" pen="0,0,0" brush="255,255,255"/>
          </graphics>
        </attribute>
        <attribute name="Multiplicity" id="3806" net="1">
          <![CDATA[1]]>
          <graphics count="1">
            <graphic xoff="-16.50" yoff="-1.50" x="269.00" y="404.00" id="3808" net="1" show="1" grparent="3809" state="1" pen="0,0,0" brush="255,255,255"/>
          </graphics>
        </attribute>
        <graphics count="1">
          <graphic id="3809" net="1" source="3593" target="3394" state="1" show="1" pen="0,0,0" brush="0,0,0" edge_designtype="3">
            <points count="2">
              <point x="319.00" y="388.94"/>
              <point x="252.00" y="422.06"/>
            </points>
          </graphic>
        </graphics>
      </edge>
      <edge source="3455" target="3583" id="3810" net="1">
        <attribute name="Comment" id="3811" net="1">
          <![CDATA[]]>
          <graphics count="1">
            <graphic xoff="40.00" x="369.00" y="364.00" id="3813" net="1" show="1" grparent="3815" state="1" pen="0,0,0" brush="255,255,255"/>
          </graphics>
        </attribute>
        <attribute name="Multiplicity" id="3812" net="1">
          <![CDATA[1]]>
          <graphics count="1">
            <graphic xoff="20.00" x="349.00" y="364.00" id="3814" net="1" show="1" grparent="3815" state="1" pen="0,0,0" brush="255,255,255"/>
          </graphics>
        </attribute>
        <graphics count="1">
          <graphic id="3815" net="1" source="3466" target="3593" state="1" show="1" pen="0,0,0" brush="0,0,0" edge_designtype="3">
            <points count="2">
              <point x="329.00" y="354.00"/>
              <point x="329.00" y="374.00"/>
            </points>
          </graphic>
        </graphics>
      </edge>
      <edge source="3594" target="3383" id="3816" net="1">
        <attribute name="Comment" id="3817" net="1">
          <![CDATA[]]>
          <graphics count="1">
            <graphic xoff="-33.00" yoff="-3.00" x="179.00" y="424.00" id="3819" net="1" show="1" grparent="3821" state="1" pen="0,0,0" brush="255,255,255"/>
          </graphics>
        </attribute>
        <attribute name="Multiplicity" id="3818" net="1">
          <![CDATA[1]]>
          <graphics count="1">
            <graphic xoff="-53.00" yoff="-3.00" x="159.00" y="424.00" id="3820" net="1" show="1" grparent="3821" state="1" pen="0,0,0" brush="255,255,255"/>
          </graphics>
        </attribute>
        <graphics count="1">
          <graphic id="3821" net="1" source="3604" target="3394" state="1" show="1" pen="0,0,0" brush="0,0,0" edge_designtype="3">
            <points count="2">
              <point x="192.00" y="427.00"/>
              <point x="232.00" y="427.00"/>
            </points>
          </graphic>
        </graphics>
      </edge>
      <edge source="3395" target="3594" id="3822" net="1">
        <attribute name="Comment" id="3823" net="1">
          <![CDATA[]]>
          <graphics count="1">
            <graphic xoff="3.50" yoff="-1.50" x="119.00" y="424.00" id="3825" net="1" show="1" grparent="3827" state="1" pen="0,0,0" brush="255,255,255"/>
          </graphics>
        </attribute>
        <attribute name="Multiplicity" id="3824" net="1">
          <![CDATA[1]]>
          <graphics count="1">
            <graphic xoff="-16.50" yoff="-1.50" x="99.00" y="424.00" id="3826" net="1" show="1" grparent="3827" state="1" pen="0,0,0" brush="255,255,255"/>
          </graphics>
        </attribute>
        <graphics count="1">
          <graphic id="3827" net="1" source="3406" target="3604" state="1" show="1" pen="0,0,0" brush="0,0,0" edge_designtype="3">
            <points count="2">
              <point x="59.00" y="424.23"/>
              <point x="172.00" y="426.77"/>
            </points>
          </graphic>
        </graphics>
      </edge>
      <edge source="3605" target="3395" id="3834" net="1">
        <attribute name="Comment" id="3835" net="1">
          <![CDATA[]]>
          <graphics count="1">
            <graphic xoff="40.00" x="89.00" y="394.00" id="3837" net="1" show="1" grparent="3839" state="1" pen="0,0,0" brush="255,255,255"/>
          </graphics>
        </attribute>
        <attribute name="Multiplicity" id="3836" net="1">
          <![CDATA[1]]>
          <graphics count="1">
            <graphic xoff="20.00" x="69.00" y="394.00" id="3838" net="1" show="1" grparent="3839" state="1" pen="0,0,0" brush="255,255,255"/>
          </graphics>
        </attribute>
        <graphics count="1">
          <graphic id="3839" net="1" source="3615" target="3406" state="1" show="1" pen="0,0,0" brush="0,0,0" edge_designtype="3">
            <points count="2">
              <point x="49.00" y="374.00"/>
              <point x="49.00" y="414.00"/>
            </points>
          </graphic>
        </graphics>
      </edge>
      <edge source="3407" target="3605" id="3840" net="1">
        <attribute name="Comment" id="3841" net="1">
          <![CDATA[]]>
          <graphics count="1">
            <graphic xoff="40.00" x="89.00" y="334.00" id="3843" net="1" show="1" grparent="3845" state="1" pen="0,0,0" brush="255,255,255"/>
          </graphics>
        </attribute>
        <attribute name="Multiplicity" id="3842" net="1">
          <![CDATA[1]]>
          <graphics count="1">
            <graphic xoff="20.00" x="69.00" y="334.00" id="3844" net="1" show="1" grparent="3845" state="1" pen="0,0,0" brush="255,255,255"/>
          </graphics>
        </attribute>
        <graphics count="1">
          <graphic id="3845" net="1" source="3418" target="3615" state="1" show="1" pen="0,0,0" brush="0,0,0" edge_designtype="3">
            <points count="2">
              <point x="49.00" y="314.00"/>
              <point x="49.00" y="354.00"/>
            </points>
          </graphic>
        </graphics>
      </edge>
      <edge source="3616" target="3407" id="3846" net="1">
        <attribute name="Comment" id="3847" net="1">
          <![CDATA[]]>
          <graphics count="1">
            <graphic xoff="40.00" x="89.00" y="274.00" id="3849" net="1" show="1" grparent="3851" state="1" pen="0,0,0" brush="255,255,255"/>
          </graphics>
        </attribute>
        <attribute name="Multiplicity" id="3848" net="1">
          <![CDATA[1]]>
          <graphics count="1">
            <graphic xoff="20.00" x="69.00" y="274.00" id="3850" net="1" show="1" grparent="3851" state="1" pen="0,0,0" brush="255,255,255"/>
          </graphics>
        </attribute>
        <graphics count="1">
          <graphic id="3851" net="1" source="3626" target="3418" state="1" show="1" pen="0,0,0" brush="0,0,0" edge_designtype="3">
            <points count="2">
              <point x="49.00" y="254.00"/>
              <point x="49.00" y="294.00"/>
            </points>
          </graphic>
        </graphics>
      </edge>
      <edge source="3627" target="3419" id="3852" net="1">
        <attribute name="Comment" id="3853" net="1">
          <![CDATA[]]>
          <graphics count="1">
            <graphic xoff="70.00" yoff="-30.00" x="672.00" y="207.00" id="3855" net="1" show="1" grparent="3857" state="1" pen="0,0,0" brush="255,255,255"/>
          </graphics>
        </attribute>
        <attribute name="Multiplicity" id="3854" net="1">
          <![CDATA[1]]>
          <graphics count="1">
            <graphic xoff="50.00" yoff="-30.00" x="652.00" y="207.00" id="3856" net="1" show="1" grparent="3857" state="1" pen="0,0,0" brush="255,255,255"/>
          </graphics>
        </attribute>
        <graphics count="1">
          <graphic id="3857" net="1" source="3637" target="3430" state="1" show="1" pen="0,0,0" brush="0,0,0" edge_designtype="3">
            <points count="2">
              <point x="602.00" y="217.00"/>
              <point x="602.00" y="257.00"/>
            </points>
          </graphic>
        </graphics>
      </edge>
      <edge source="3660" target="3455" id="3882" net="1">
        <attribute name="Comment" id="3883" net="1">
          <![CDATA[]]>
          <graphics count="1">
            <graphic xoff="40.00" x="349.00" y="314.00" id="3885" net="1" show="1" grparent="3887" state="1" pen="0,0,0" brush="255,255,255"/>
          </graphics>
        </attribute>
        <attribute name="Multiplicity" id="3884" net="1">
          <![CDATA[1]]>
          <graphics count="1">
            <graphic xoff="20.00" x="329.00" y="314.00" id="3886" net="1" show="1" grparent="3887" state="1" pen="0,0,0" brush="255,255,255"/>
          </graphics>
        </attribute>
        <graphics count="1">
          <graphic id="3887" net="1" source="3670" target="3466" state="1" show="1" pen="0,0,0" brush="0,0,0" edge_designtype="3">
            <points count="2">
              <point x="295.67" y="294.00"/>
              <point x="322.33" y="334.00"/>
            </points>
          </graphic>
        </graphics>
      </edge>
      <edge source="3660" target="3467" id="3888" net="1">
        <attribute name="Comment" id="3889" net="1">
          <![CDATA[]]>
          <graphics count="1">
            <graphic xoff="40.00" x="309.00" y="314.00" id="3891" net="1" show="1" grparent="3893" state="1" pen="0,0,0" brush="255,255,255"/>
          </graphics>
        </attribute>
        <attribute name="Multiplicity" id="3890" net="1">
          <![CDATA[1]]>
          <graphics count="1">
            <graphic xoff="20.00" x="289.00" y="314.00" id="3892" net="1" show="1" grparent="3893" state="1" pen="0,0,0" brush="255,255,255"/>
          </graphics>
        </attribute>
        <graphics count="1">
          <graphic id="3893" net="1" source="3670" target="3478" state="1" show="1" pen="0,0,0" brush="0,0,0" edge_designtype="3">
            <points count="2">
              <point x="282.33" y="294.00"/>
              <point x="255.67" y="334.00"/>
            </points>
          </graphic>
        </graphics>
      </edge>
      <edge source="3515" target="3660" id="3894" net="1">
        <attribute name="Comment" id="3895" net="1">
          <![CDATA[]]>
          <graphics count="1">
            <graphic xoff="3.50" yoff="-11.50" x="329.00" y="264.00" id="3897" net="1" show="1" grparent="3899" state="1" pen="0,0,0" brush="255,255,255"/>
          </graphics>
        </attribute>
        <attribute name="Multiplicity" id="3896" net="1">
          <![CDATA[1]]>
          <graphics count="1">
            <graphic xoff="-16.50" yoff="-11.50" x="309.00" y="264.00" id="3898" net="1" show="1" grparent="3899" state="1" pen="0,0,0" brush="255,255,255"/>
          </graphics>
        </attribute>
        <graphics count="1">
          <graphic id="3899" net="1" source="3526" target="3670" state="1" show="1" pen="0,0,0" brush="0,0,0" edge_designtype="3">
            <points count="2">
              <point x="352.00" y="269.33"/>
              <point x="299.00" y="281.67"/>
            </points>
          </graphic>
        </graphics>
      </edge>
      <edge source="3671" target="3515" id="3900" net="1">
        <attribute name="Comment" id="3901" net="1">
          <![CDATA[]]>
          <graphics count="1">
            <graphic xoff="-3.00" yoff="-3.00" x="359.00" y="244.00" id="3903" net="1" show="1" grparent="3905" state="1" pen="0,0,0" brush="255,255,255"/>
          </graphics>
        </attribute>
        <attribute name="Multiplicity" id="3902" net="1">
          <![CDATA[1]]>
          <graphics count="1">
            <graphic xoff="-23.00" yoff="-3.00" x="339.00" y="244.00" id="3904" net="1" show="1" grparent="3905" state="1" pen="0,0,0" brush="255,255,255"/>
          </graphics>
        </attribute>
        <graphics count="1">
          <graphic id="3905" net="1" source="3681" target="3526" state="1" show="1" pen="0,0,0" brush="0,0,0" edge_designtype="3">
            <points count="2">
              <point x="362.00" y="237.00"/>
              <point x="362.00" y="257.00"/>
            </points>
          </graphic>
        </graphics>
      </edge>
      <edge source="3479" target="3671" id="3906" net="1">
        <attribute name="Comment" id="3907" net="1">
          <![CDATA[]]>
          <graphics count="1">
            <graphic xoff="27.00" yoff="17.00" x="389.00" y="224.00" id="3909" net="1" show="1" grparent="3911" state="1" pen="0,0,0" brush="255,255,255"/>
          </graphics>
        </attribute>
        <attribute name="Multiplicity" id="3908" net="1">
          <![CDATA[1]]>
          <graphics count="1">
            <graphic xoff="7.00" yoff="17.00" x="369.00" y="224.00" id="3910" net="1" show="1" grparent="3911" state="1" pen="0,0,0" brush="255,255,255"/>
          </graphics>
        </attribute>
        <graphics count="1">
          <graphic id="3911" net="1" source="3490" target="3681" state="1" show="1" pen="0,0,0" brush="0,0,0" edge_designtype="3">
            <points count="2">
              <point x="362.00" y="197.00"/>
              <point x="362.00" y="217.00"/>
            </points>
          </graphic>
        </graphics>
      </edge>
      <edge source="3682" target="3479" id="3912" net="1">
        <attribute name="Comment" id="3913" net="1">
          <![CDATA[]]>
          <graphics count="1">
            <graphic xoff="37.00" yoff="17.00" x="359.00" y="204.00" id="3915" net="1" show="1" grparent="3917" state="1" pen="0,0,0" brush="255,255,255"/>
          </graphics>
        </attribute>
        <attribute name="Multiplicity" id="3914" net="1">
          <![CDATA[1]]>
          <graphics count="1">
            <graphic xoff="17.00" yoff="17.00" x="339.00" y="204.00" id="3916" net="1" show="1" grparent="3917" state="1" pen="0,0,0" brush="255,255,255"/>
          </graphics>
        </attribute>
        <graphics count="1">
          <graphic id="3917" net="1" source="3692" target="3490" state="1" show="1" pen="0,0,0" brush="0,0,0" edge_designtype="3">
            <points count="2">
              <point x="292.00" y="187.00"/>
              <point x="352.00" y="187.00"/>
            </points>
          </graphic>
        </graphics>
      </edge>
      <edge source="3491" target="3682" id="3918" net="1">
        <attribute name="Comment" id="3919" net="1">
          <![CDATA[]]>
          <graphics count="1">
            <graphic xoff="47.00" yoff="17.00" x="299.00" y="204.00" id="3921" net="1" show="1" grparent="3923" state="1" pen="0,0,0" brush="255,255,255"/>
          </graphics>
        </attribute>
        <attribute name="Multiplicity" id="3920" net="1">
          <![CDATA[1]]>
          <graphics count="1">
            <graphic xoff="27.00" yoff="17.00" x="279.00" y="204.00" id="3922" net="1" show="1" grparent="3923" state="1" pen="0,0,0" brush="255,255,255"/>
          </graphics>
        </attribute>
        <graphics count="1">
          <graphic id="3923" net="1" source="3502" target="3692" state="1" show="1" pen="0,0,0" brush="0,0,0" edge_designtype="3">
            <points count="2">
              <point x="232.00" y="187.00"/>
              <point x="272.00" y="187.00"/>
            </points>
          </graphic>
        </graphics>
      </edge>
      <edge source="3693" target="3491" id="3924" net="1">
        <attribute name="Comment" id="3925" net="1">
          <![CDATA[]]>
          <graphics count="1">
            <graphic xoff="47.00" yoff="17.00" x="239.00" y="204.00" id="3927" net="1" show="1" grparent="3929" state="1" pen="0,0,0" brush="255,255,255"/>
          </graphics>
        </attribute>
        <attribute name="Multiplicity" id="3926" net="1">
          <![CDATA[1]]>
          <graphics count="1">
            <graphic xoff="27.00" yoff="17.00" x="219.00" y="204.00" id="3928" net="1" show="1" grparent="3929" state="1" pen="0,0,0" brush="255,255,255"/>
          </graphics>
        </attribute>
        <graphics count="1">
          <graphic id="3929" net="1" source="3703" target="3502" state="1" show="1" pen="0,0,0" brush="0,0,0" edge_designtype="3">
            <points count="2">
              <point x="172.00" y="187.00"/>
              <point x="212.00" y="187.00"/>
            </points>
          </graphic>
        </graphics>
      </edge>
      <edge source="4116" target="3693" id="4142" net="1">
        <attribute name="Comment" id="4143" net="1">
          <![CDATA[]]>
          <graphics count="1">
            <graphic xoff="43.50" yoff="8.50" x="165.50" y="195.50" id="4144" net="1" show="1" grparent="4147" state="1" pen="0,0,0" brush="255,255,255"/>
          </graphics>
        </attribute>
        <attribute name="Multiplicity" id="4145" net="1">
          <![CDATA[1]]>
          <graphics count="1">
            <graphic xoff="23.50" yoff="8.50" x="145.50" y="195.50" id="4146" net="1" show="1" grparent="4147" state="1" pen="0,0,0" brush="255,255,255"/>
          </graphics>
        </attribute>
        <graphics count="1">
          <graphic id="4147" net="1" source="4127" target="3703" state="1" show="1" pen="0,0,0" brush="0,0,0" edge_designtype="3">
            <points count="2">
              <point x="92.00" y="187.00"/>
              <point x="152.00" y="187.00"/>
            </points>
          </graphic>
        </graphics>
      </edge>
      <edge source="4116" target="3616" id="4148" net="1">
        <attribute name="Comment" id="4149" net="1">
          <![CDATA[]]>
          <graphics count="1">
            <graphic xoff="40.00" x="105.50" y="215.50" id="4150" net="1" show="1" grparent="4153" state="1" pen="0,0,0" brush="255,255,255"/>
          </graphics>
        </attribute>
        <attribute name="Multiplicity" id="4151" net="1">
          <![CDATA[1]]>
          <graphics count="1">
            <graphic xoff="20.00" x="85.50" y="215.50" id="4152" net="1" show="1" grparent="4153" state="1" pen="0,0,0" brush="255,255,255"/>
          </graphics>
        </attribute>
        <graphics count="1">
          <graphic id="4153" net="1" source="4127" target="3626" state="1" show="1" pen="0,0,0" brush="0,0,0" edge_designtype="3">
            <points count="2">
              <point x="76.21" y="197.00"/>
              <point x="54.79" y="234.00"/>
            </points>
          </graphic>
        </graphics>
      </edge>
      <edge source="3467" target="4231" id="4242" net="1">
        <attribute name="Comment" id="4243" net="1">
          <![CDATA[]]>
          <graphics count="1">
            <graphic xoff="40.00" yoff="20.00" x="265.50" y="345.50" id="4244" net="1" show="1" grparent="4247" state="1" pen="0,0,0" brush="255,255,255"/>
          </graphics>
        </attribute>
        <attribute name="Multiplicity" id="4245" net="1">
          <![CDATA[1]]>
          <graphics count="1">
            <graphic xoff="20.00" yoff="20.00" x="245.50" y="345.50" id="4246" net="1" show="1" grparent="4247" state="1" pen="0,0,0" brush="255,255,255"/>
          </graphics>
        </attribute>
        <graphics count="1">
          <graphic id="4247" net="1" source="3478" target="4241" state="1" show="1" pen="0,0,0" brush="0,0,0" edge_designtype="3">
            <points count="2">
              <point x="239.00" y="336.13"/>
              <point x="212.00" y="314.87"/>
            </points>
          </graphic>
        </graphics>
      </edge>
      <edge source="4231" target="4116" id="4248" net="1">
        <attribute name="Comment" id="4249" net="1">
          <![CDATA[]]>
          <graphics count="1">
            <graphic xoff="40.00" yoff="20.00" x="182.00" y="267.00" id="4250" net="1" show="1" grparent="4253" state="1" pen="0,0,0" brush="255,255,255"/>
          </graphics>
        </attribute>
        <attribute name="Multiplicity" id="4251" net="1">
          <![CDATA[1]]>
          <graphics count="1">
            <graphic xoff="20.00" yoff="20.00" x="162.00" y="267.00" id="4252" net="1" show="1" grparent="4253" state="1" pen="0,0,0" brush="255,255,255"/>
          </graphics>
        </attribute>
        <graphics count="1">
          <graphic id="4253" net="1" source="4241" target="4127" state="1" show="1" pen="0,0,0" brush="0,0,0" edge_designtype="3">
            <points count="2">
              <point x="192.00" y="297.00"/>
              <point x="92.00" y="197.00"/>
            </points>
          </graphic>
        </graphics>
      </edge>
      <edge source="3515" target="4460" id="4483" net="1">
        <attribute name="Comment" id="4484" net="1">
          <![CDATA[]]>
          <graphics count="1">
            <graphic xoff="40.00" x="432.00" y="257.00" id="4485" net="1" show="1" grparent="4488" state="1" pen="0,0,0" brush="255,255,255"/>
          </graphics>
        </attribute>
        <attribute name="Multiplicity" id="4486" net="1">
          <![CDATA[1]]>
          <graphics count="1">
            <graphic xoff="20.00" x="412.00" y="257.00" id="4487" net="1" show="1" grparent="4488" state="1" pen="0,0,0" brush="255,255,255"/>
          </graphics>
        </attribute>
        <graphics count="1">
          <graphic id="4488" net="1" source="3526" target="4470" state="1" show="1" pen="0,0,0" brush="0,0,0" edge_designtype="3">
            <points count="2">
              <point x="372.00" y="263.67"/>
              <point x="412.00" y="250.33"/>
            </points>
          </graphic>
        </graphics>
      </edge>
      <edge source="4460" target="4471" id="4489" net="1">
        <attribute name="Comment" id="4490" net="1">
          <![CDATA[]]>
          <graphics count="1">
            <graphic xoff="40.00" x="492.00" y="237.00" id="4491" net="1" show="1" grparent="4494" state="1" pen="0,0,0" brush="255,255,255"/>
          </graphics>
        </attribute>
        <attribute name="Multiplicity" id="4492" net="1">
          <![CDATA[1]]>
          <graphics count="1">
            <graphic xoff="20.00" x="472.00" y="237.00" id="4493" net="1" show="1" grparent="4494" state="1" pen="0,0,0" brush="255,255,255"/>
          </graphics>
        </attribute>
        <graphics count="1">
          <graphic id="4494" net="1" source="4470" target="4482" state="1" show="1" pen="0,0,0" brush="0,0,0" edge_designtype="3">
            <points count="2">
              <point x="432.00" y="243.67"/>
              <point x="472.00" y="230.33"/>
            </points>
          </graphic>
        </graphics>
      </edge>
      <edge source="4613" target="4116" id="4624" net="1">
        <attribute name="Comment" id="4625" net="1">
          <![CDATA[]]>
          <graphics count="1">
            <graphic xoff="40.00" x="92.00" y="187.00" id="4626" net="1" show="1" grparent="4629" state="1" pen="0,0,0" brush="255,255,255"/>
          </graphics>
        </attribute>
        <attribute name="Multiplicity" id="4627" net="1">
          <![CDATA[1]]>
          <graphics count="1">
            <graphic xoff="20.00" x="72.00" y="187.00" id="4628" net="1" show="1" grparent="4629" state="1" pen="0,0,0" brush="255,255,255"/>
          </graphics>
        </attribute>
        <graphics count="1">
          <graphic id="4629" net="1" source="4623" target="4127" state="1" show="1" pen="0,0,0" brush="0,0,0" edge_designtype="3">
            <points count="2">
              <point x="32.00" y="187.00"/>
              <point x="72.00" y="187.00"/>
            </points>
          </graphic>
        </graphics>
      </edge>
      <edge source="3419" target="5683" id="5694" net="1">
        <attribute name="Comment" id="5695" net="1">
          <![CDATA[]]>
          <graphics count="1">
            <graphic xoff="40.00" x="662.00" y="267.00" id="5696" net="1" show="1" grparent="5699" state="1" pen="0,0,0" brush="255,255,255"/>
          </graphics>
        </attribute>
        <attribute name="Multiplicity" id="5697" net="1">
          <![CDATA[1]]>
          <graphics count="1">
            <graphic xoff="20.00" x="642.00" y="267.00" id="5698" net="1" show="1" grparent="5699" state="1" pen="0,0,0" brush="255,255,255"/>
          </graphics>
        </attribute>
        <graphics count="1">
          <graphic id="5699" net="1" source="3430" target="5693" state="1" show="1" pen="0,0,0" brush="0,0,0" edge_designtype="3">
            <points count="2">
              <point x="612.00" y="267.00"/>
              <point x="632.00" y="267.00"/>
            </points>
          </graphic>
        </graphics>
      </edge>
      <edge source="3323" target="6122" id="6133" net="1">
        <attribute name="Comment" id="6134" net="1">
          <![CDATA[]]>
          <graphics count="1">
            <graphic xoff="40.00" x="672.00" y="347.00" id="6135" net="1" show="1" grparent="6138" state="1" pen="0,0,0" brush="255,255,255"/>
          </graphics>
        </attribute>
        <attribute name="Multiplicity" id="6136" net="1">
          <![CDATA[1]]>
          <graphics count="1">
            <graphic xoff="20.00" x="652.00" y="347.00" id="6137" net="1" show="1" grparent="6138" state="1" pen="0,0,0" brush="255,255,255"/>
          </graphics>
        </attribute>
        <graphics count="1">
          <graphic id="6138" net="1" source="3334" target="6132" state="1" show="1" pen="0,0,0" brush="0,0,0" edge_designtype="3">
            <points count="2">
              <point x="612.00" y="347.00"/>
              <point x="652.00" y="347.00"/>
            </points>
          </graphic>
        </graphics>
      </edge>
      <edge source="3359" target="3539" id="6227" net="1">
        <attribute name="Comment" id="6228" net="1">
          <![CDATA[]]>
          <graphics count="1">
            <graphic xoff="40.00" x="522.00" y="377.00" id="6229" net="1" show="1" grparent="6232" state="1" pen="0,0,0" brush="255,255,255"/>
          </graphics>
        </attribute>
        <attribute name="Multiplicity" id="6230" net="1">
          <![CDATA[1]]>
          <graphics count="1">
            <graphic xoff="20.00" x="502.00" y="377.00" id="6231" net="1" show="1" grparent="6232" state="1" pen="0,0,0" brush="255,255,255"/>
          </graphics>
        </attribute>
        <graphics count="1">
          <graphic id="6232" net="1" source="3370" target="3549" state="1" show="1" pen="0,0,0" brush="0,0,0" edge_designtype="3">
            <points count="2">
              <point x="412.00" y="403.25"/>
              <point x="552.00" y="350.75"/>
            </points>
          </graphic>
        </graphics>
      </edge>
      <edge source="3371" target="6205" id="6233" net="1">
        <attribute name="Comment" id="6234" net="1">
          <![CDATA[]]>
          <graphics count="1">
            <graphic xoff="40.00" x="522.00" y="417.00" id="6235" net="1" show="1" grparent="6238" state="1" pen="0,0,0" brush="255,255,255"/>
          </graphics>
        </attribute>
        <attribute name="Multiplicity" id="6236" net="1">
          <![CDATA[1]]>
          <graphics count="1">
            <graphic xoff="20.00" x="502.00" y="417.00" id="6237" net="1" show="1" grparent="6238" state="1" pen="0,0,0" brush="255,255,255"/>
          </graphics>
        </attribute>
        <graphics count="1">
          <graphic id="6238" net="1" source="3382" target="6215" state="1" show="1" pen="0,0,0" brush="0,0,0" edge_designtype="3">
            <points count="2">
              <point x="412.00" y="443.25"/>
              <point x="552.00" y="390.75"/>
            </points>
          </graphic>
        </graphics>
      </edge>
      <edge source="3347" target="6216" id="6239" net="1">
        <attribute name="Comment" id="6240" net="1">
          <![CDATA[]]>
          <graphics count="1">
            <graphic xoff="40.00" x="522.00" y="457.00" id="6241" net="1" show="1" grparent="6244" state="1" pen="0,0,0" brush="255,255,255"/>
          </graphics>
        </attribute>
        <attribute name="Multiplicity" id="6242" net="1">
          <![CDATA[1]]>
          <graphics count="1">
            <graphic xoff="20.00" x="502.00" y="457.00" id="6243" net="1" show="1" grparent="6244" state="1" pen="0,0,0" brush="255,255,255"/>
          </graphics>
        </attribute>
        <graphics count="1">
          <graphic id="6244" net="1" source="3358" target="6226" state="1" show="1" pen="0,0,0" brush="0,0,0" edge_designtype="3">
            <points count="2">
              <point x="412.00" y="483.25"/>
              <point x="552.00" y="430.75"/>
            </points>
          </graphic>
        </graphics>
      </edge>
      <edge source="6205" target="3323" id="6245" net="1">
        <attribute name="Comment" id="6246" net="1">
          <![CDATA[]]>
          <graphics count="1">
            <graphic xoff="40.00" x="622.00" y="367.00" id="6247" net="1" show="1" grparent="6250" state="1" pen="0,0,0" brush="255,255,255"/>
          </graphics>
        </attribute>
        <attribute name="Multiplicity" id="6248" net="1">
          <![CDATA[1]]>
          <graphics count="1">
            <graphic xoff="20.00" x="602.00" y="367.00" id="6249" net="1" show="1" grparent="6250" state="1" pen="0,0,0" brush="255,255,255"/>
          </graphics>
        </attribute>
        <graphics count="1">
          <graphic id="6250" net="1" source="6215" target="3334" state="1" show="1" pen="0,0,0" brush="0,0,0" edge_designtype="3">
            <points count="2">
              <point x="572.00" y="377.00"/>
              <point x="592.00" y="357.00"/>
            </points>
          </graphic>
        </graphics>
      </edge>
      <edge source="6216" target="3323" id="6251" net="1">
        <attribute name="Comment" id="6252" net="1">
          <![CDATA[]]>
          <graphics count="1">
            <graphic xoff="40.00" x="622.00" y="387.00" id="6253" net="1" show="1" grparent="6256" state="1" pen="0,0,0" brush="255,255,255"/>
          </graphics>
        </attribute>
        <attribute name="Multiplicity" id="6254" net="1">
          <![CDATA[1]]>
          <graphics count="1">
            <graphic xoff="20.00" x="602.00" y="387.00" id="6255" net="1" show="1" grparent="6256" state="1" pen="0,0,0" brush="255,255,255"/>
          </graphics>
        </attribute>
        <graphics count="1">
          <graphic id="6256" net="1" source="6226" target="3334" state="1" show="1" pen="0,0,0" brush="0,0,0" edge_designtype="3">
            <points count="2">
              <point x="567.00" y="417.00"/>
              <point x="597.00" y="357.00"/>
            </points>
          </graphic>
        </graphics>
      </edge>
      <edge source="4471" target="3627" id="6337" net="1">
        <attribute name="Comment" id="6338" net="1">
          <![CDATA[]]>
          <graphics count="1">
            <graphic xoff="40.00" x="582.00" y="217.00" id="6339" net="1" show="1" grparent="6342" state="1" pen="0,0,0" brush="255,255,255"/>
          </graphics>
        </attribute>
        <attribute name="Multiplicity" id="6340" net="1">
          <![CDATA[1]]>
          <graphics count="1">
            <graphic xoff="20.00" x="562.00" y="217.00" id="6341" net="1" show="1" grparent="6342" state="1" pen="0,0,0" brush="255,255,255"/>
          </graphics>
        </attribute>
        <graphics count="1">
          <graphic id="6342" net="1" source="4482" target="3637" state="1" show="1" pen="0,0,0" brush="0,0,0" edge_designtype="3">
            <points count="2">
              <point x="492.00" y="225.33"/>
              <point x="592.00" y="208.67"/>
            </points>
          </graphic>
        </graphics>
      </edge>
      <edge source="4460" target="3335" id="6350" net="1">
        <attribute name="Comment" id="6351" net="1">
          <![CDATA[]]>
          <graphics count="1">
            <graphic xoff="40.00" x="482.00" y="217.00" id="6352" net="1" show="1" grparent="6355" state="1" pen="0,0,0" brush="255,255,255"/>
          </graphics>
        </attribute>
        <attribute name="Multiplicity" id="6353" net="1">
          <![CDATA[1]]>
          <graphics count="1">
            <graphic xoff="20.00" x="462.00" y="217.00" id="6354" net="1" show="1" grparent="6355" state="1" pen="0,0,0" brush="255,255,255"/>
          </graphics>
        </attribute>
        <graphics count="1">
          <graphic id="6355" net="1" source="4470" target="3346" state="1" show="1" pen="0,0,0" brush="0,0,0" edge_designtype="3">
            <points count="2">
              <point x="428.67" y="237.00"/>
              <point x="455.33" y="197.00"/>
            </points>
          </graphic>
        </graphics>
      </edge>
      <edge source="3335" target="6356" id="6367" net="1">
        <attribute name="Comment" id="6368" net="1">
          <![CDATA[]]>
          <graphics count="1">
            <graphic xoff="40.00" x="532.00" y="187.00" id="6369" net="1" show="1" grparent="6372" state="1" pen="0,0,0" brush="255,255,255"/>
          </graphics>
        </attribute>
        <attribute name="Multiplicity" id="6370" net="1">
          <![CDATA[1]]>
          <graphics count="1">
            <graphic xoff="20.00" x="512.00" y="187.00" id="6371" net="1" show="1" grparent="6372" state="1" pen="0,0,0" brush="255,255,255"/>
          </graphics>
        </attribute>
        <graphics count="1">
          <graphic id="6372" net="1" source="3346" target="6366" state="1" show="1" pen="0,0,0" brush="0,0,0" edge_designtype="3">
            <points count="2">
              <point x="472.00" y="187.00"/>
              <point x="512.00" y="187.00"/>
            </points>
          </graphic>
        </graphics>
      </edge>
      <edge source="3383" target="3671" id="6447" net="1">
        <attribute name="Comment" id="6448" net="1">
          <![CDATA[]]>
          <graphics count="1">
            <graphic xoff="40.00" x="342.00" y="327.00" id="6449" net="1" show="1" grparent="6452" state="1" pen="0,0,0" brush="255,255,255"/>
          </graphics>
        </attribute>
        <attribute name="Multiplicity" id="6450" net="1">
          <![CDATA[1]]>
          <graphics count="1">
            <graphic xoff="20.00" x="322.00" y="327.00" id="6451" net="1" show="1" grparent="6452" state="1" pen="0,0,0" brush="255,255,255"/>
          </graphics>
        </attribute>
        <graphics count="1">
          <graphic id="6452" net="1" source="3394" target="3681" state="1" show="1" pen="0,0,0" brush="0,0,0" edge_designtype="3">
            <points count="2">
              <point x="248.00" y="417.00"/>
              <point x="356.00" y="237.00"/>
            </points>
          </graphic>
        </graphics>
      </edge>
    </edgeclass>
    <edgeclass count="0" name="Read Edge"/>
    <edgeclass count="0" name="Inhibitor Edge"/>
    <edgeclass count="0" name="Reset Edge"/>
    <edgeclass count="0" name="Equal Edge"/>
    <edgeclass count="0" name="Modifier Edge"/>
  </edgeclasses>
  <metadataclasses count="7">
    <metadataclass count="1" name="General">
      <metadata id="2568" net="1">
        <attribute name="Name" id="2569" net="1">
          <![CDATA[]]>
          <graphics count="1">
            <graphic xoff="3.00" x="20.00" y="20.00" id="2570" net="1" show="1" grparent="2581" state="1" pen="0,0,0" brush="255,255,255"/>
          </graphics>
        </attribute>
        <attribute name="Created" id="2571" net="1">
          <![CDATA[2016-11-25 12:46:37]]>
          <graphics count="1">
            <graphic xoff="25.00" yoff="20.00" x="42.00" y="40.00" id="2572" net="1" show="0" grparent="2581" state="1" pen="0,0,0" brush="255,255,255"/>
          </graphics>
        </attribute>
        <attribute name="Authors" id="2573" net="1">
          <![CDATA[]]>
          <graphics count="1">
            <graphic xoff="25.00" yoff="40.00" x="42.00" y="60.00" id="2574" net="1" show="1" grparent="2581" state="1" pen="0,0,0" brush="255,255,255"/>
          </graphics>
        </attribute>
        <attribute name="Keywords" id="2575" net="1">
          <![CDATA[]]>
          <graphics count="1">
            <graphic xoff="40.00" yoff="25.00" x="57.00" y="45.00" id="2576" net="1" show="1" grparent="2581" state="1" pen="0,0,0" brush="255,255,255"/>
          </graphics>
        </attribute>
        <attribute name="Description" id="2577" net="1">
          <![CDATA[]]>
          <graphics count="1">
            <graphic xoff="25.00" yoff="40.00" x="42.00" y="60.00" id="2578" net="1" show="1" grparent="2581" state="1" pen="0,0,0" brush="255,255,255"/>
          </graphics>
        </attribute>
        <attribute name="References" id="2579" net="1">
          <![CDATA[]]>
          <graphics count="1">
            <graphic xoff="25.00" yoff="40.00" x="42.00" y="60.00" id="2580" net="1" show="1" grparent="2581" state="1" pen="0,0,0" brush="255,255,255"/>
          </graphics>
        </attribute>
        <graphics count="1">
          <graphic x="17.00" y="20.00" id="2581" net="1" show="1" w="15.00" h="24.00" state="1" pen="255,255,255" brush="255,255,255"/>
        </graphics>
      </metadata>
    </metadataclass>
    <metadataclass count="0" name="Comment"/>
    <metadataclass count="0" name="Constant Class"/>
    <metadataclass count="1" name="Plot">
      <metadata id="2582" net="1">
        <attribute name="Name" id="2583" net="1">
          <![CDATA[Default View]]>
          <graphics count="0"/>
        </attribute>
        <attribute name="ID" id="2584" net="1">
          <![CDATA[0]]>
          <graphics count="0"/>
        </attribute>
        <attribute name="Comment" id="2585" net="1">
          <![CDATA[Default View]]>
          <graphics count="0"/>
        </attribute>
        <attribute name="Nodeclass" id="2586" net="1">
          <![CDATA[Place]]>
          <graphics count="0"/>
        </attribute>
        <attribute name="ViewerType" id="2587" net="1">
          <![CDATA[xyPlot]]>
          <graphics count="0"/>
        </attribute>
        <attribute name="Results" id="2588" net="1">
          <![CDATA[Marking]]>
          <graphics count="0"/>
        </attribute>
        <attribute name="PlaceList" type="ColList" id="2589" net="1">
          <colList row_count="0" col_count="1" active_row="0" active_col="0">
            <colList_head>
              <colList_colLabel>
                <![CDATA[]]>
              </colList_colLabel>
            </colList_head>
            <colList_body/>
          </colList>
          <graphics count="0"/>
        </attribute>
        <attribute name="CurveInfo" type="ColList" id="2590" net="1">
          <colList row_count="16" col_count="7" active_row="0" active_col="0">
            <colList_head>
              <colList_colLabel>
                <![CDATA[]]>
              </colList_colLabel>
              <colList_colLabel>
                <![CDATA[]]>
              </colList_colLabel>
              <colList_colLabel>
                <![CDATA[]]>
              </colList_colLabel>
              <colList_colLabel>
                <![CDATA[]]>
              </colList_colLabel>
              <colList_colLabel>
                <![CDATA[]]>
              </colList_colLabel>
              <colList_colLabel>
                <![CDATA[]]>
              </colList_colLabel>
              <colList_colLabel>
                <![CDATA[]]>
              </colList_colLabel>
            </colList_head>
            <colList_body>
              <colList_row nr="0">
                <colList_col nr="0">
                  <![CDATA[0]]>
                </colList_col>
                <colList_col nr="1">
                  <![CDATA[Unfolded]]>
                </colList_col>
                <colList_col nr="2">
                  <![CDATA[1]]>
                </colList_col>
                <colList_col nr="3">
                  <![CDATA[#00FF80]]>
                </colList_col>
                <colList_col nr="4">
                  <![CDATA[2]]>
                </colList_col>
                <colList_col nr="5">
                  <![CDATA[100]]>
                </colList_col>
                <colList_col nr="6">
                  <![CDATA[CX32]]>
                </colList_col>
              </colList_row>
              <colList_row nr="1">
                <colList_col nr="0">
                  <![CDATA[1]]>
                </colList_col>
                <colList_col nr="1">
                  <![CDATA[Unfolded]]>
                </colList_col>
                <colList_col nr="2">
                  <![CDATA[1]]>
                </colList_col>
                <colList_col nr="3">
                  <![CDATA[#FF0080]]>
                </colList_col>
                <colList_col nr="4">
                  <![CDATA[2]]>
                </colList_col>
                <colList_col nr="5">
                  <![CDATA[100]]>
                </colList_col>
                <colList_col nr="6">
                  <![CDATA[ZO1]]>
                </colList_col>
              </colList_row>
              <colList_row nr="2">
                <colList_col nr="0">
                  <![CDATA[2]]>
                </colList_col>
                <colList_col nr="1">
                  <![CDATA[Unfolded]]>
                </colList_col>
                <colList_col nr="2">
                  <![CDATA[0]]>
                </colList_col>
                <colList_col nr="3">
                  <![CDATA[#0000FF]]>
                </colList_col>
                <colList_col nr="4">
                  <![CDATA[-1]]>
                </colList_col>
                <colList_col nr="5">
                  <![CDATA[-1]]>
                </colList_col>
                <colList_col nr="6">
                  <![CDATA[P38]]>
                </colList_col>
              </colList_row>
              <colList_row nr="3">
                <colList_col nr="0">
                  <![CDATA[3]]>
                </colList_col>
                <colList_col nr="1">
                  <![CDATA[Unfolded]]>
                </colList_col>
                <colList_col nr="2">
                  <![CDATA[0]]>
                </colList_col>
                <colList_col nr="3">
                  <![CDATA[#C86464]]>
                </colList_col>
                <colList_col nr="4">
                  <![CDATA[-1]]>
                </colList_col>
                <colList_col nr="5">
                  <![CDATA[-1]]>
                </colList_col>
                <colList_col nr="6">
                  <![CDATA[PKC]]>
                </colList_col>
              </colList_row>
              <colList_row nr="4">
                <colList_col nr="0">
                  <![CDATA[4]]>
                </colList_col>
                <colList_col nr="1">
                  <![CDATA[Unfolded]]>
                </colList_col>
                <colList_col nr="2">
                  <![CDATA[0]]>
                </colList_col>
                <colList_col nr="3">
                  <![CDATA[#C8C864]]>
                </colList_col>
                <colList_col nr="4">
                  <![CDATA[-1]]>
                </colList_col>
                <colList_col nr="5">
                  <![CDATA[-1]]>
                </colList_col>
                <colList_col nr="6">
                  <![CDATA[MAPK]]>
                </colList_col>
              </colList_row>
              <colList_row nr="5">
                <colList_col nr="0">
                  <![CDATA[5]]>
                </colList_col>
                <colList_col nr="1">
                  <![CDATA[Unfolded]]>
                </colList_col>
                <colList_col nr="2">
                  <![CDATA[0]]>
                </colList_col>
                <colList_col nr="3">
                  <![CDATA[#00C864]]>
                </colList_col>
                <colList_col nr="4">
                  <![CDATA[-1]]>
                </colList_col>
                <colList_col nr="5">
                  <![CDATA[-1]]>
                </colList_col>
                <colList_col nr="6">
                  <![CDATA[ErK]]>
                </colList_col>
              </colList_row>
              <colList_row nr="6">
                <colList_col nr="0">
                  <![CDATA[6]]>
                </colList_col>
                <colList_col nr="1">
                  <![CDATA[Unfolded]]>
                </colList_col>
                <colList_col nr="2">
                  <![CDATA[0]]>
                </colList_col>
                <colList_col nr="3">
                  <![CDATA[#C80064]]>
                </colList_col>
                <colList_col nr="4">
                  <![CDATA[-1]]>
                </colList_col>
                <colList_col nr="5">
                  <![CDATA[-1]]>
                </colList_col>
                <colList_col nr="6">
                  <![CDATA[RaF]]>
                </colList_col>
              </colList_row>
              <colList_row nr="7">
                <colList_col nr="0">
                  <![CDATA[7]]>
                </colList_col>
                <colList_col nr="1">
                  <![CDATA[Unfolded]]>
                </colList_col>
                <colList_col nr="2">
                  <![CDATA[0]]>
                </colList_col>
                <colList_col nr="3">
                  <![CDATA[#C8C800]]>
                </colList_col>
                <colList_col nr="4">
                  <![CDATA[-1]]>
                </colList_col>
                <colList_col nr="5">
                  <![CDATA[-1]]>
                </colList_col>
                <colList_col nr="6">
                  <![CDATA[Ras]]>
                </colList_col>
              </colList_row>
              <colList_row nr="8">
                <colList_col nr="0">
                  <![CDATA[8]]>
                </colList_col>
                <colList_col nr="1">
                  <![CDATA[Unfolded]]>
                </colList_col>
                <colList_col nr="2">
                  <![CDATA[0]]>
                </colList_col>
                <colList_col nr="3">
                  <![CDATA[#000000]]>
                </colList_col>
                <colList_col nr="4">
                  <![CDATA[2]]>
                </colList_col>
                <colList_col nr="5">
                  <![CDATA[100]]>
                </colList_col>
                <colList_col nr="6">
                  <![CDATA[CLDN2]]>
                </colList_col>
              </colList_row>
              <colList_row nr="9">
                <colList_col nr="0">
                  <![CDATA[9]]>
                </colList_col>
                <colList_col nr="1">
                  <![CDATA[Unfolded]]>
                </colList_col>
                <colList_col nr="2">
                  <![CDATA[0]]>
                </colList_col>
                <colList_col nr="3">
                  <![CDATA[#707070]]>
                </colList_col>
                <colList_col nr="4">
                  <![CDATA[-1]]>
                </colList_col>
                <colList_col nr="5">
                  <![CDATA[-1]]>
                </colList_col>
                <colList_col nr="6">
                  <![CDATA[IL1B]]>
                </colList_col>
              </colList_row>
              <colList_row nr="10">
                <colList_col nr="0">
                  <![CDATA[10]]>
                </colList_col>
                <colList_col nr="1">
                  <![CDATA[Unfolded]]>
                </colList_col>
                <colList_col nr="2">
                  <![CDATA[0]]>
                </colList_col>
                <colList_col nr="3">
                  <![CDATA[#808080]]>
                </colList_col>
                <colList_col nr="4">
                  <![CDATA[-1]]>
                </colList_col>
                <colList_col nr="5">
                  <![CDATA[-1]]>
                </colList_col>
                <colList_col nr="6">
                  <![CDATA[IL8]]>
                </colList_col>
              </colList_row>
              <colList_row nr="11">
                <colList_col nr="0">
                  <![CDATA[11]]>
                </colList_col>
                <colList_col nr="1">
                  <![CDATA[Unfolded]]>
                </colList_col>
                <colList_col nr="2">
                  <![CDATA[0]]>
                </colList_col>
                <colList_col nr="3">
                  <![CDATA[#E88017]]>
                </colList_col>
                <colList_col nr="4">
                  <![CDATA[2]]>
                </colList_col>
                <colList_col nr="5">
                  <![CDATA[100]]>
                </colList_col>
                <colList_col nr="6">
                  <![CDATA[PI3K]]>
                </colList_col>
              </colList_row>
              <colList_row nr="12">
                <colList_col nr="0">
                  <![CDATA[12]]>
                </colList_col>
                <colList_col nr="1">
                  <![CDATA[Unfolded]]>
                </colList_col>
                <colList_col nr="2">
                  <![CDATA[0]]>
                </colList_col>
                <colList_col nr="3">
                  <![CDATA[#0000FF]]>
                </colList_col>
                <colList_col nr="4">
                  <![CDATA[-1]]>
                </colList_col>
                <colList_col nr="5">
                  <![CDATA[-1]]>
                </colList_col>
                <colList_col nr="6">
                  <![CDATA[Akt]]>
                </colList_col>
              </colList_row>
              <colList_row nr="13">
                <colList_col nr="0">
                  <![CDATA[13]]>
                </colList_col>
                <colList_col nr="1">
                  <![CDATA[Unfolded]]>
                </colList_col>
                <colList_col nr="2">
                  <![CDATA[0]]>
                </colList_col>
                <colList_col nr="3">
                  <![CDATA[#C86464]]>
                </colList_col>
                <colList_col nr="4">
                  <![CDATA[-1]]>
                </colList_col>
                <colList_col nr="5">
                  <![CDATA[-1]]>
                </colList_col>
                <colList_col nr="6">
                  <![CDATA[NFkB]]>
                </colList_col>
              </colList_row>
              <colList_row nr="14">
                <colList_col nr="0">
                  <![CDATA[14]]>
                </colList_col>
                <colList_col nr="1">
                  <![CDATA[Unfolded]]>
                </colList_col>
                <colList_col nr="2">
                  <![CDATA[0]]>
                </colList_col>
                <colList_col nr="3">
                  <![CDATA[#C8C864]]>
                </colList_col>
                <colList_col nr="4">
                  <![CDATA[-1]]>
                </colList_col>
                <colList_col nr="5">
                  <![CDATA[-1]]>
                </colList_col>
                <colList_col nr="6">
                  <![CDATA[TNFa]]>
                </colList_col>
              </colList_row>
              <colList_row nr="15">
                <colList_col nr="0">
                  <![CDATA[15]]>
                </colList_col>
                <colList_col nr="1">
                  <![CDATA[Unfolded]]>
                </colList_col>
                <colList_col nr="2">
                  <![CDATA[0]]>
                </colList_col>
                <colList_col nr="3">
                  <![CDATA[#00C864]]>
                </colList_col>
                <colList_col nr="4">
                  <![CDATA[-1]]>
                </colList_col>
                <colList_col nr="5">
                  <![CDATA[-1]]>
                </colList_col>
                <colList_col nr="6">
                  <![CDATA[MLC]]>
                </colList_col>
              </colList_row>
            </colList_body>
          </colList>
          <graphics count="0"/>
        </attribute>
        <attribute name="IsCurrent" id="2591" net="1">
          <![CDATA[1]]>
          <graphics count="0"/>
        </attribute>
        <attribute name="ViewTitle" id="2592" net="1">
          <![CDATA[Untitled]]>
          <graphics count="0"/>
        </attribute>
        <attribute name="XAxisTitle" id="2593" net="1">
          <![CDATA[Time]]>
          <graphics count="0"/>
        </attribute>
        <attribute name="YAxisTitle" id="2594" net="1">
          <![CDATA[]]>
          <graphics count="0"/>
        </attribute>
        <attribute name="DefaultLineWidth" id="2595" net="1">
          <![CDATA[2]]>
          <graphics count="0"/>
        </attribute>
        <attribute name="DefaultLineStyle" id="2596" net="1">
          <![CDATA[100]]>
          <graphics count="0"/>
        </attribute>
        <attribute name="ShowLegend" id="2597" net="1">
          <![CDATA[1]]>
          <graphics count="0"/>
        </attribute>
        <attribute name="LegendHorizontalPosition" id="2598" net="1">
          <![CDATA[32]]>
          <graphics count="0"/>
        </attribute>
        <attribute name="LegendVerticalPosition" id="2599" net="1">
          <![CDATA[1]]>
          <graphics count="0"/>
        </attribute>
        <attribute name="ShowLines" id="2600" net="1">
          <![CDATA[1]]>
          <graphics count="0"/>
        </attribute>
        <attribute name="ShowSymbols" id="2601" net="1">
          <![CDATA[0]]>
          <graphics count="0"/>
        </attribute>
        <attribute name="BarWidth" id="2602" net="1">
          <![CDATA[20]]>
          <graphics count="0"/>
        </attribute>
        <attribute name="IntervalWidth" id="2603" net="1">
          <![CDATA[0.0290866135828689]]>
          <graphics count="0"/>
        </attribute>
        <attribute name="XAxisVariable" id="2604" net="1">
          <![CDATA[Time]]>
          <graphics count="0"/>
        </attribute>
        <attribute name="XAxisVariableName" id="2605" net="1">
          <![CDATA[Simulation Time]]>
          <graphics count="0"/>
        </attribute>
        <attribute name="SumOfNodes" id="2606" net="1">
          <![CDATA[0]]>
          <graphics count="0"/>
        </attribute>
        <attribute name="FixedXAdjustment" id="2607" net="1">
          <![CDATA[0]]>
          <graphics count="0"/>
        </attribute>
        <attribute name="FixedYAdjustment" id="2608" net="1">
          <![CDATA[0]]>
          <graphics count="0"/>
        </attribute>
        <attribute name="X_Axis_Max" id="2609" net="1">
          <![CDATA[1]]>
          <graphics count="0"/>
        </attribute>
        <attribute name="X_Axis_Min" id="2610" net="1">
          <![CDATA[0]]>
          <graphics count="0"/>
        </attribute>
        <attribute name="Y_Axis_Max" id="2611" net="1">
          <![CDATA[1]]>
          <graphics count="0"/>
        </attribute>
        <attribute name="Y_Axis_Min" id="2612" net="1">
          <![CDATA[0]]>
          <graphics count="0"/>
        </attribute>
        <attribute name="X_ZOOM" id="2613" net="1">
          <![CDATA[1]]>
          <graphics count="0"/>
        </attribute>
        <attribute name="Y_ZOOM" id="2614" net="1">
          <![CDATA[1]]>
          <graphics count="0"/>
        </attribute>
        <attribute name="SortCurvesBy" id="2615" net="1">
          <![CDATA[0]]>
          <graphics count="0"/>
        </attribute>
        <attribute name="HistogramFrequencyType" id="2616" net="1">
          <![CDATA[0]]>
          <graphics count="0"/>
        </attribute>
        <graphics count="0"/>
      </metadata>
    </metadataclass>
    <metadataclass count="0" name="Table"/>
    <metadataclass count="1" name="Simulation Properties">
      <metadata id="2617" net="1">
        <attribute name="interval start" id="2618" net="1">
          <![CDATA[0]]>
          <graphics count="0"/>
        </attribute>
        <attribute name="interval end" id="2619" net="1">
          <![CDATA[100]]>
          <graphics count="0"/>
        </attribute>
        <attribute name="output step" id="2620" net="1">
          <![CDATA[100]]>
          <graphics count="0"/>
        </attribute>
        <attribute name="simulator" id="2621" net="1">
          <![CDATA[0]]>
          <graphics count="0"/>
        </attribute>
        <attribute name="ODE Solver" id="2622" net="1">
          <![CDATA[2]]>
          <graphics count="0"/>
        </attribute>
        <attribute name="simulator properties" type="ColList" id="2623" net="1">
          <colList row_count="4" col_count="2" active_row="0" active_col="0">
            <colList_head>
              <colList_colLabel>
                <![CDATA[]]>
              </colList_colLabel>
              <colList_colLabel>
                <![CDATA[]]>
              </colList_colLabel>
            </colList_head>
            <colList_body>
              <colList_row nr="0">
                <colList_col nr="0">
                  <![CDATA[InBetweenVisualization]]>
                </colList_col>
                <colList_col nr="1">
                  <![CDATA[1]]>
                </colList_col>
              </colList_row>
              <colList_row nr="1">
                <colList_col nr="0">
                  <![CDATA[Refreshrate]]>
                </colList_col>
                <colList_col nr="1">
                  <![CDATA[5000]]>
                </colList_col>
              </colList_row>
              <colList_row nr="2">
                <colList_col nr="0">
                  <![CDATA[RunCount]]>
                </colList_col>
                <colList_col nr="1">
                  <![CDATA[1]]>
                </colList_col>
              </colList_row>
              <colList_row nr="3">
                <colList_col nr="0">
                  <![CDATA[ThreadCount]]>
                </colList_col>
                <colList_col nr="1">
                  <![CDATA[1]]>
                </colList_col>
              </colList_row>
            </colList_body>
          </colList>
          <graphics count="0"/>
        </attribute>
        <graphics count="0"/>
      </metadata>
    </metadataclass>
    <metadataclass count="1" name="Simulation Results">
      <metadata id="2624" net="1">
        <attribute name="marking" id="2625" net="1">
          <![CDATA[]]>
          <graphics count="0"/>
        </attribute>
        <attribute name="marking square" id="2626" net="1">
          <![CDATA[]]>
          <graphics count="0"/>
        </attribute>
        <attribute name="firing rate" id="2627" net="1">
          <![CDATA[]]>
          <graphics count="0"/>
        </attribute>
        <graphics count="0"/>
      </metadata>
    </metadataclass>
  </metadataclasses>
</Snoopy>
