# Supplementary material for: Petri Net-Based Model of Helicobacter pylori Mediated Disruption of Tight Junction Proteins in Stomach Lining during Gastric Carcinoma
Source: Front Microbiol. 2017 Sep 6;8:1682. doi: 10.3389/fmicb.2017.01682 (PMC5592237; doi:10.3389/fmicb.2017.01682)
Supplement: Supplementary file 4 [file DataSheet1.ZIP › TJ PN.sphybrid]

<?xml version="1.0" encoding="utf-8"?>
<?xml-stylesheet type="text/xsl" href="/xsl/spped2svg.xsl"?>
<Snoopy version="2" revision="1.13">
  <netclass name="Hybrid Petri Net"/>
  <nodeclasses count="9">
    <nodeclass count="0" name="Place"/>
    <nodeclass count="18" name="Place, Continuous">
      <node id="520" net="1">
        <attribute name="Fixed" id="521" net="1">
          <![CDATA[0]]>
          <graphics count="0"/>
        </attribute>
        <attribute name="Name" id="522" net="1">
          <![CDATA[PcagA]]>
          <graphics count="1">
            <graphic xoff="-15.00" yoff="-15.00" x="165.00" y="245.00" id="523" net="1" show="1" grparent="531" state="1" pen="0,0,0" brush="255,255,255"/>
          </graphics>
        </attribute>
        <attribute name="ID" id="524" net="1">
          <![CDATA[0]]>
          <graphics count="1">
            <graphic xoff="20.00" x="200.00" y="260.00" id="525" net="1" show="0" grparent="531" state="1" pen="0,0,0" brush="255,255,255"/>
          </graphics>
        </attribute>
        <attribute name="Marking" id="526" net="1">
          <![CDATA[0]]>
          <graphics count="1">
            <graphic x="180.00" y="260.00" id="527" net="1" show="1" grparent="531" state="1" pen="0,0,0" brush="255,255,255"/>
          </graphics>
        </attribute>
        <attribute name="Logic" id="528" net="1">
          <![CDATA[0]]>
          <graphics count="0"/>
        </attribute>
        <attribute name="Comment" id="529" net="1">
          <![CDATA[]]>
          <graphics count="1">
            <graphic yoff="40.00" x="180.00" y="300.00" id="530" net="1" show="1" grparent="531" state="1" pen="0,0,0" brush="255,255,255"/>
          </graphics>
        </attribute>
        <graphics count="1">
          <graphic x="180.00" y="260.00" id="531" net="1" show="1" w="20.00" h="20.00" state="1" pen="255,0,0" brush="255,0,0" thickness="3"/>
        </graphics>
      </node>
      <node id="798" net="1">
        <attribute name="Fixed" id="799" net="1">
          <![CDATA[0]]>
          <graphics count="0"/>
        </attribute>
        <attribute name="Name" id="800" net="1">
          <![CDATA[cagA]]>
          <graphics count="1">
            <graphic xoff="-26.00" yoff="-17.00" x="94.00" y="203.00" id="801" net="1" show="1" grparent="809" state="1" pen="0,0,0" brush="255,255,255"/>
          </graphics>
        </attribute>
        <attribute name="ID" id="802" net="1">
          <![CDATA[1]]>
          <graphics count="1">
            <graphic xoff="20.00" x="140.00" y="220.00" id="803" net="1" show="0" grparent="809" state="1" pen="0,0,0" brush="255,255,255"/>
          </graphics>
        </attribute>
        <attribute name="Marking" id="804" net="1">
          <![CDATA[0]]>
          <graphics count="1">
            <graphic x="120.00" y="220.00" id="805" net="1" show="1" grparent="809" state="1" pen="0,0,0" brush="255,255,255"/>
          </graphics>
        </attribute>
        <attribute name="Logic" id="806" net="1">
          <![CDATA[0]]>
          <graphics count="0"/>
        </attribute>
        <attribute name="Comment" id="807" net="1">
          <![CDATA[]]>
          <graphics count="1">
            <graphic yoff="40.00" x="120.00" y="260.00" id="808" net="1" show="1" grparent="809" state="1" pen="0,0,0" brush="255,255,255"/>
          </graphics>
        </attribute>
        <graphics count="1">
          <graphic x="120.00" y="220.00" id="809" net="1" show="1" w="20.00" h="20.00" state="1" pen="255,0,0" brush="255,0,0" thickness="3"/>
        </graphics>
      </node>
      <node id="842" net="1">
        <attribute name="Fixed" id="843" net="1">
          <![CDATA[0]]>
          <graphics count="0"/>
        </attribute>
        <attribute name="Name" id="844" net="1">
          <![CDATA[Akt]]>
          <graphics count="1">
            <graphic xoff="3.00" yoff="-20.00" x="243.00" y="200.00" id="845" net="1" show="1" grparent="853" state="1" pen="0,0,0" brush="255,255,255"/>
          </graphics>
        </attribute>
        <attribute name="ID" id="846" net="1">
          <![CDATA[2]]>
          <graphics count="1">
            <graphic xoff="20.00" x="260.00" y="220.00" id="847" net="1" show="0" grparent="853" state="1" pen="0,0,0" brush="255,255,255"/>
          </graphics>
        </attribute>
        <attribute name="Marking" id="848" net="1">
          <![CDATA[0]]>
          <graphics count="1">
            <graphic x="240.00" y="220.00" id="849" net="1" show="1" grparent="853" state="1" pen="0,0,0" brush="255,255,255"/>
          </graphics>
        </attribute>
        <attribute name="Logic" id="850" net="1">
          <![CDATA[0]]>
          <graphics count="0"/>
        </attribute>
        <attribute name="Comment" id="851" net="1">
          <![CDATA[]]>
          <graphics count="1">
            <graphic yoff="40.00" x="240.00" y="260.00" id="852" net="1" show="1" grparent="853" state="1" pen="0,0,0" brush="255,255,255"/>
          </graphics>
        </attribute>
        <graphics count="1">
          <graphic x="240.00" y="220.00" id="853" net="1" show="1" w="20.00" h="20.00" state="1" pen="128,128,128" brush="255,255,255" thickness="3"/>
        </graphics>
      </node>
      <node id="865" net="1">
        <attribute name="Fixed" id="866" net="1">
          <![CDATA[0]]>
          <graphics count="0"/>
        </attribute>
        <attribute name="Name" id="867" net="1">
          <![CDATA[PI3K]]>
          <graphics count="1">
            <graphic xoff="4.00" yoff="-21.00" x="364.00" y="199.00" id="868" net="1" show="1" grparent="876" state="1" pen="0,0,0" brush="255,255,255"/>
          </graphics>
        </attribute>
        <attribute name="ID" id="869" net="1">
          <![CDATA[3]]>
          <graphics count="1">
            <graphic xoff="20.00" x="380.00" y="220.00" id="870" net="1" show="0" grparent="876" state="1" pen="0,0,0" brush="255,255,255"/>
          </graphics>
        </attribute>
        <attribute name="Marking" id="871" net="1">
          <![CDATA[0]]>
          <graphics count="1">
            <graphic x="360.00" y="220.00" id="872" net="1" show="1" grparent="876" state="1" pen="0,0,0" brush="255,255,255"/>
          </graphics>
        </attribute>
        <attribute name="Logic" id="873" net="1">
          <![CDATA[0]]>
          <graphics count="0"/>
        </attribute>
        <attribute name="Comment" id="874" net="1">
          <![CDATA[]]>
          <graphics count="1">
            <graphic yoff="40.00" x="360.00" y="260.00" id="875" net="1" show="1" grparent="876" state="1" pen="0,0,0" brush="255,255,255"/>
          </graphics>
        </attribute>
        <graphics count="1">
          <graphic x="360.00" y="220.00" id="876" net="1" show="1" w="20.00" h="20.00" state="1" pen="128,128,128" brush="255,255,255" thickness="3"/>
        </graphics>
      </node>
      <node id="1097" net="1">
        <attribute name="Fixed" id="1098" net="1">
          <![CDATA[0]]>
          <graphics count="0"/>
        </attribute>
        <attribute name="Name" id="1099" net="1">
          <![CDATA[IL8]]>
          <graphics count="1">
            <graphic xoff="-22.00" yoff="9.00" x="238.00" y="369.00" id="1100" net="1" show="1" grparent="1108" state="1" pen="0,0,0" brush="255,255,255"/>
          </graphics>
        </attribute>
        <attribute name="ID" id="1101" net="1">
          <![CDATA[4]]>
          <graphics count="1">
            <graphic xoff="20.00" x="280.00" y="360.00" id="1102" net="1" show="0" grparent="1108" state="1" pen="0,0,0" brush="255,255,255"/>
          </graphics>
        </attribute>
        <attribute name="Marking" id="1103" net="1">
          <![CDATA[0]]>
          <graphics count="1">
            <graphic x="260.00" y="360.00" id="1104" net="1" show="1" grparent="1108" state="1" pen="0,0,0" brush="255,255,255"/>
          </graphics>
        </attribute>
        <attribute name="Logic" id="1105" net="1">
          <![CDATA[0]]>
          <graphics count="0"/>
        </attribute>
        <attribute name="Comment" id="1106" net="1">
          <![CDATA[]]>
          <graphics count="1">
            <graphic yoff="40.00" x="260.00" y="400.00" id="1107" net="1" show="1" grparent="1108" state="1" pen="0,0,0" brush="255,255,255"/>
          </graphics>
        </attribute>
        <graphics count="1">
          <graphic x="260.00" y="360.00" id="1108" net="1" show="1" w="20.00" h="20.00" state="1" pen="128,128,128" brush="128,128,128" thickness="3"/>
        </graphics>
      </node>
      <node id="1109" net="1">
        <attribute name="Fixed" id="1110" net="1">
          <![CDATA[0]]>
          <graphics count="0"/>
        </attribute>
        <attribute name="Name" id="1111" net="1">
          <![CDATA[IL1B]]>
          <graphics count="1">
            <graphic xoff="32.00" yoff="7.00" x="372.00" y="367.00" id="1112" net="1" show="1" grparent="1120" state="1" pen="0,0,0" brush="255,255,255"/>
          </graphics>
        </attribute>
        <attribute name="ID" id="1113" net="1">
          <![CDATA[5]]>
          <graphics count="1">
            <graphic xoff="20.00" x="360.00" y="360.00" id="1114" net="1" show="0" grparent="1120" state="1" pen="0,0,0" brush="255,255,255"/>
          </graphics>
        </attribute>
        <attribute name="Marking" id="1115" net="1">
          <![CDATA[0]]>
          <graphics count="1">
            <graphic x="340.00" y="360.00" id="1116" net="1" show="1" grparent="1120" state="1" pen="0,0,0" brush="255,255,255"/>
          </graphics>
        </attribute>
        <attribute name="Logic" id="1117" net="1">
          <![CDATA[0]]>
          <graphics count="0"/>
        </attribute>
        <attribute name="Comment" id="1118" net="1">
          <![CDATA[]]>
          <graphics count="1">
            <graphic yoff="40.00" x="340.00" y="400.00" id="1119" net="1" show="1" grparent="1120" state="1" pen="0,0,0" brush="255,255,255"/>
          </graphics>
        </attribute>
        <graphics count="1">
          <graphic x="340.00" y="360.00" id="1120" net="1" show="1" w="20.00" h="20.00" state="1" pen="128,128,128" brush="112,112,112" thickness="3"/>
        </graphics>
      </node>
      <node id="1318" net="1">
        <attribute name="Fixed" id="1319" net="1">
          <![CDATA[0]]>
          <graphics count="0"/>
        </attribute>
        <attribute name="Name" id="1320" net="1">
          <![CDATA[MLCK]]>
          <graphics count="1">
            <graphic yoff="20.00" x="493.00" y="243.00" id="1321" net="1" show="1" grparent="1329" state="1" pen="0,0,0" brush="255,255,255"/>
          </graphics>
        </attribute>
        <attribute name="ID" id="1322" net="1">
          <![CDATA[6]]>
          <graphics count="1">
            <graphic xoff="20.00" x="513.00" y="223.00" id="1323" net="1" show="0" grparent="1329" state="1" pen="0,0,0" brush="255,255,255"/>
          </graphics>
        </attribute>
        <attribute name="Marking" id="1324" net="1">
          <![CDATA[0]]>
          <graphics count="1">
            <graphic x="493.00" y="223.00" id="1325" net="1" show="1" grparent="1329" state="1" pen="0,0,0" brush="255,255,255"/>
          </graphics>
        </attribute>
        <attribute name="Logic" id="1326" net="1">
          <![CDATA[0]]>
          <graphics count="0"/>
        </attribute>
        <attribute name="Comment" id="1327" net="1">
          <![CDATA[]]>
          <graphics count="1">
            <graphic yoff="40.00" x="493.00" y="263.00" id="1328" net="1" show="1" grparent="1329" state="1" pen="0,0,0" brush="255,255,255"/>
          </graphics>
        </attribute>
        <graphics count="1">
          <graphic x="493.00" y="223.00" id="1329" net="1" show="1" w="20.00" h="20.00" state="1" pen="128,128,128" brush="255,255,255" thickness="3"/>
        </graphics>
      </node>
      <node id="1406" net="1">
        <attribute name="Fixed" id="1407" net="1">
          <![CDATA[0]]>
          <graphics count="0"/>
        </attribute>
        <attribute name="Name" id="1408" net="1">
          <![CDATA[MLC]]>
          <graphics count="1">
            <graphic xoff="12.00" yoff="-25.00" x="585.00" y="198.00" id="1409" net="1" show="1" grparent="1417" state="1" pen="0,0,0" brush="255,255,255"/>
          </graphics>
        </attribute>
        <attribute name="ID" id="1410" net="1">
          <![CDATA[7]]>
          <graphics count="1">
            <graphic xoff="20.00" x="593.00" y="223.00" id="1411" net="1" show="0" grparent="1417" state="1" pen="0,0,0" brush="255,255,255"/>
          </graphics>
        </attribute>
        <attribute name="Marking" id="1412" net="1">
          <![CDATA[0]]>
          <graphics count="1">
            <graphic x="573.00" y="223.00" id="1413" net="1" show="1" grparent="1417" state="1" pen="0,0,0" brush="255,255,255"/>
          </graphics>
        </attribute>
        <attribute name="Logic" id="1414" net="1">
          <![CDATA[0]]>
          <graphics count="0"/>
        </attribute>
        <attribute name="Comment" id="1415" net="1">
          <![CDATA[]]>
          <graphics count="1">
            <graphic yoff="40.00" x="573.00" y="263.00" id="1416" net="1" show="1" grparent="1417" state="1" pen="0,0,0" brush="255,255,255"/>
          </graphics>
        </attribute>
        <graphics count="1">
          <graphic x="573.00" y="223.00" id="1417" net="1" show="1" w="20.00" h="20.00" state="1" pen="128,128,128" brush="255,255,255" thickness="3"/>
        </graphics>
      </node>
      <node id="1418" net="1">
        <attribute name="Fixed" id="1419" net="1">
          <![CDATA[0]]>
          <graphics count="0"/>
        </attribute>
        <attribute name="Name" id="1420" net="1">
          <![CDATA[CLDN2]]>
          <graphics count="1">
            <graphic yoff="20.00" x="613.00" y="303.00" id="1421" net="1" show="1" grparent="1429" state="1" pen="0,0,0" brush="255,255,255"/>
          </graphics>
        </attribute>
        <attribute name="ID" id="1422" net="1">
          <![CDATA[8]]>
          <graphics count="1">
            <graphic xoff="20.00" x="633.00" y="283.00" id="1423" net="1" show="0" grparent="1429" state="1" pen="0,0,0" brush="255,255,255"/>
          </graphics>
        </attribute>
        <attribute name="Marking" id="1424" net="1">
          <![CDATA[0]]>
          <graphics count="1">
            <graphic x="613.00" y="283.00" id="1425" net="1" show="1" grparent="1429" state="1" pen="0,0,0" brush="255,255,255"/>
          </graphics>
        </attribute>
        <attribute name="Logic" id="1426" net="1">
          <![CDATA[0]]>
          <graphics count="0"/>
        </attribute>
        <attribute name="Comment" id="1427" net="1">
          <![CDATA[]]>
          <graphics count="1">
            <graphic yoff="40.00" x="613.00" y="323.00" id="1428" net="1" show="1" grparent="1429" state="1" pen="0,0,0" brush="255,255,255"/>
          </graphics>
        </attribute>
        <graphics count="1">
          <graphic x="613.00" y="283.00" id="1429" net="1" show="1" w="20.00" h="20.00" state="1" pen="128,128,128" brush="128,0,128" thickness="3"/>
        </graphics>
      </node>
      <node id="1479" net="1">
        <attribute name="Fixed" id="1480" net="1">
          <![CDATA[0]]>
          <graphics count="0"/>
        </attribute>
        <attribute name="Name" id="1481" net="1">
          <![CDATA[Ras]]>
          <graphics count="1">
            <graphic xoff="-13.00" yoff="6.00" x="47.00" y="326.00" id="1482" net="1" show="1" grparent="1490" state="1" pen="0,0,0" brush="255,255,255"/>
          </graphics>
        </attribute>
        <attribute name="ID" id="1483" net="1">
          <![CDATA[9]]>
          <graphics count="1">
            <graphic xoff="20.00" x="80.00" y="320.00" id="1484" net="1" show="0" grparent="1490" state="1" pen="0,0,0" brush="255,255,255"/>
          </graphics>
        </attribute>
        <attribute name="Marking" id="1485" net="1">
          <![CDATA[0]]>
          <graphics count="1">
            <graphic x="60.00" y="320.00" id="1486" net="1" show="1" grparent="1490" state="1" pen="0,0,0" brush="255,255,255"/>
          </graphics>
        </attribute>
        <attribute name="Logic" id="1487" net="1">
          <![CDATA[0]]>
          <graphics count="0"/>
        </attribute>
        <attribute name="Comment" id="1488" net="1">
          <![CDATA[]]>
          <graphics count="1">
            <graphic yoff="40.00" x="60.00" y="360.00" id="1489" net="1" show="1" grparent="1490" state="1" pen="0,0,0" brush="255,255,255"/>
          </graphics>
        </attribute>
        <graphics count="1">
          <graphic x="60.00" y="320.00" id="1490" net="1" show="1" w="20.00" h="20.00" state="1" pen="128,128,128" brush="255,255,255" thickness="3"/>
        </graphics>
      </node>
      <node id="1502" net="1">
        <attribute name="Fixed" id="1503" net="1">
          <![CDATA[0]]>
          <graphics count="0"/>
        </attribute>
        <attribute name="Name" id="1504" net="1">
          <![CDATA[RaF]]>
          <graphics count="1">
            <graphic xoff="-35.00" yoff="-3.00" x="25.00" y="437.00" id="1505" net="1" show="1" grparent="1513" state="1" pen="0,0,0" brush="255,255,255"/>
          </graphics>
        </attribute>
        <attribute name="ID" id="1506" net="1">
          <![CDATA[10]]>
          <graphics count="1">
            <graphic xoff="20.00" x="80.00" y="440.00" id="1507" net="1" show="0" grparent="1513" state="1" pen="0,0,0" brush="255,255,255"/>
          </graphics>
        </attribute>
        <attribute name="Marking" id="1508" net="1">
          <![CDATA[0]]>
          <graphics count="1">
            <graphic x="60.00" y="440.00" id="1509" net="1" show="1" grparent="1513" state="1" pen="0,0,0" brush="255,255,255"/>
          </graphics>
        </attribute>
        <attribute name="Logic" id="1510" net="1">
          <![CDATA[0]]>
          <graphics count="0"/>
        </attribute>
        <attribute name="Comment" id="1511" net="1">
          <![CDATA[]]>
          <graphics count="1">
            <graphic yoff="40.00" x="60.00" y="480.00" id="1512" net="1" show="1" grparent="1513" state="1" pen="0,0,0" brush="255,255,255"/>
          </graphics>
        </attribute>
        <graphics count="1">
          <graphic x="60.00" y="440.00" id="1513" net="1" show="1" w="20.00" h="20.00" state="1" pen="128,128,128" brush="255,255,255" thickness="3"/>
        </graphics>
      </node>
      <node id="1570" net="1">
        <attribute name="Fixed" id="1571" net="1">
          <![CDATA[0]]>
          <graphics count="0"/>
        </attribute>
        <attribute name="Name" id="1572" net="1">
          <![CDATA[ErK]]>
          <graphics count="1">
            <graphic xoff="-14.00" yoff="13.00" x="239.00" y="456.00" id="1573" net="1" show="1" grparent="1581" state="1" pen="0,0,0" brush="255,255,255"/>
          </graphics>
        </attribute>
        <attribute name="ID" id="1574" net="1">
          <![CDATA[11]]>
          <graphics count="1">
            <graphic xoff="20.00" x="273.00" y="443.00" id="1575" net="1" show="0" grparent="1581" state="1" pen="0,0,0" brush="255,255,255"/>
          </graphics>
        </attribute>
        <attribute name="Marking" id="1576" net="1">
          <![CDATA[0]]>
          <graphics count="1">
            <graphic x="253.00" y="443.00" id="1577" net="1" show="1" grparent="1581" state="1" pen="0,0,0" brush="255,255,255"/>
          </graphics>
        </attribute>
        <attribute name="Logic" id="1578" net="1">
          <![CDATA[0]]>
          <graphics count="0"/>
        </attribute>
        <attribute name="Comment" id="1579" net="1">
          <![CDATA[]]>
          <graphics count="1">
            <graphic yoff="40.00" x="253.00" y="483.00" id="1580" net="1" show="1" grparent="1581" state="1" pen="0,0,0" brush="255,255,255"/>
          </graphics>
        </attribute>
        <graphics count="1">
          <graphic x="253.00" y="443.00" id="1581" net="1" show="1" w="20.00" h="20.00" state="1" pen="128,128,128" brush="255,255,255" thickness="3"/>
        </graphics>
      </node>
      <node id="1647" net="1">
        <attribute name="Fixed" id="1648" net="1">
          <![CDATA[0]]>
          <graphics count="0"/>
        </attribute>
        <attribute name="Name" id="1649" net="1">
          <![CDATA[MAPK]]>
          <graphics count="1">
            <graphic xoff="3.00" yoff="15.00" x="416.00" y="478.00" id="1650" net="1" show="1" grparent="1658" state="1" pen="0,0,0" brush="255,255,255"/>
          </graphics>
        </attribute>
        <attribute name="ID" id="1651" net="1">
          <![CDATA[12]]>
          <graphics count="1">
            <graphic xoff="20.00" x="433.00" y="463.00" id="1652" net="1" show="0" grparent="1658" state="1" pen="0,0,0" brush="255,255,255"/>
          </graphics>
        </attribute>
        <attribute name="Marking" id="1653" net="1">
          <![CDATA[0]]>
          <graphics count="1">
            <graphic x="413.00" y="463.00" id="1654" net="1" show="1" grparent="1658" state="1" pen="0,0,0" brush="255,255,255"/>
          </graphics>
        </attribute>
        <attribute name="Logic" id="1655" net="1">
          <![CDATA[0]]>
          <graphics count="0"/>
        </attribute>
        <attribute name="Comment" id="1656" net="1">
          <![CDATA[]]>
          <graphics count="1">
            <graphic yoff="40.00" x="413.00" y="503.00" id="1657" net="1" show="1" grparent="1658" state="1" pen="0,0,0" brush="255,255,255"/>
          </graphics>
        </attribute>
        <graphics count="1">
          <graphic x="413.00" y="463.00" id="1658" net="1" show="1" w="20.00" h="20.00" state="1" pen="128,128,128" brush="255,255,255" thickness="3"/>
        </graphics>
      </node>
      <node id="1672" net="1">
        <attribute name="Fixed" id="1673" net="1">
          <![CDATA[0]]>
          <graphics count="0"/>
        </attribute>
        <attribute name="Name" id="1674" net="1">
          <![CDATA[PKC]]>
          <graphics count="1">
            <graphic xoff="3.00" yoff="14.00" x="416.00" y="437.00" id="1675" net="1" show="1" grparent="1683" state="1" pen="0,0,0" brush="255,255,255"/>
          </graphics>
        </attribute>
        <attribute name="ID" id="1676" net="1">
          <![CDATA[13]]>
          <graphics count="1">
            <graphic xoff="20.00" x="433.00" y="423.00" id="1677" net="1" show="0" grparent="1683" state="1" pen="0,0,0" brush="255,255,255"/>
          </graphics>
        </attribute>
        <attribute name="Marking" id="1678" net="1">
          <![CDATA[0]]>
          <graphics count="1">
            <graphic x="413.00" y="423.00" id="1679" net="1" show="1" grparent="1683" state="1" pen="0,0,0" brush="255,255,255"/>
          </graphics>
        </attribute>
        <attribute name="Logic" id="1680" net="1">
          <![CDATA[0]]>
          <graphics count="0"/>
        </attribute>
        <attribute name="Comment" id="1681" net="1">
          <![CDATA[]]>
          <graphics count="1">
            <graphic yoff="40.00" x="413.00" y="463.00" id="1682" net="1" show="1" grparent="1683" state="1" pen="0,0,0" brush="255,255,255"/>
          </graphics>
        </attribute>
        <graphics count="1">
          <graphic x="413.00" y="423.00" id="1683" net="1" show="1" w="20.00" h="20.00" state="1" pen="128,128,128" brush="255,255,255" thickness="3"/>
        </graphics>
      </node>
      <node id="1684" net="1">
        <attribute name="Fixed" id="1685" net="1">
          <![CDATA[0]]>
          <graphics count="0"/>
        </attribute>
        <attribute name="Name" id="1686" net="1">
          <![CDATA[P38]]>
          <graphics count="1">
            <graphic xoff="-30.00" yoff="8.00" x="383.00" y="511.00" id="1687" net="1" show="1" grparent="1695" state="1" pen="0,0,0" brush="255,255,255"/>
          </graphics>
        </attribute>
        <attribute name="ID" id="1688" net="1">
          <![CDATA[14]]>
          <graphics count="1">
            <graphic xoff="20.00" x="433.00" y="503.00" id="1689" net="1" show="0" grparent="1695" state="1" pen="0,0,0" brush="255,255,255"/>
          </graphics>
        </attribute>
        <attribute name="Marking" id="1690" net="1">
          <![CDATA[0]]>
          <graphics count="1">
            <graphic x="413.00" y="503.00" id="1691" net="1" show="1" grparent="1695" state="1" pen="0,0,0" brush="255,255,255"/>
          </graphics>
        </attribute>
        <attribute name="Logic" id="1692" net="1">
          <![CDATA[0]]>
          <graphics count="0"/>
        </attribute>
        <attribute name="Comment" id="1693" net="1">
          <![CDATA[]]>
          <graphics count="1">
            <graphic yoff="40.00" x="413.00" y="543.00" id="1694" net="1" show="1" grparent="1695" state="1" pen="0,0,0" brush="255,255,255"/>
          </graphics>
        </attribute>
        <graphics count="1">
          <graphic x="413.00" y="503.00" id="1695" net="1" show="1" w="20.00" h="20.00" state="1" pen="128,128,128" brush="255,255,255" thickness="3"/>
        </graphics>
      </node>
      <node id="2054" net="1">
        <attribute name="Fixed" id="2055" net="1">
          <![CDATA[0]]>
          <graphics count="0"/>
        </attribute>
        <attribute name="Name" id="2056" net="1">
          <![CDATA[ZO1]]>
          <graphics count="1">
            <graphic xoff="5.00" yoff="-17.00" x="618.00" y="146.00" id="2057" net="1" show="1" grparent="2065" state="1" pen="0,0,0" brush="255,255,255"/>
          </graphics>
        </attribute>
        <attribute name="ID" id="2058" net="1">
          <![CDATA[15]]>
          <graphics count="1">
            <graphic xoff="20.00" x="633.00" y="163.00" id="2059" net="1" show="0" grparent="2065" state="1" pen="0,0,0" brush="255,255,255"/>
          </graphics>
        </attribute>
        <attribute name="Marking" id="2060" net="1">
          <![CDATA[0]]>
          <graphics count="1">
            <graphic x="613.00" y="163.00" id="2061" net="1" show="1" grparent="2065" state="1" pen="0,0,0" brush="255,255,255"/>
          </graphics>
        </attribute>
        <attribute name="Logic" id="2062" net="1">
          <![CDATA[0]]>
          <graphics count="0"/>
        </attribute>
        <attribute name="Comment" id="2063" net="1">
          <![CDATA[]]>
          <graphics count="1">
            <graphic yoff="40.00" x="613.00" y="203.00" id="2064" net="1" show="1" grparent="2065" state="1" pen="0,0,0" brush="255,255,255"/>
          </graphics>
        </attribute>
        <graphics count="1">
          <graphic x="613.00" y="163.00" id="2065" net="1" show="1" w="20.00" h="20.00" state="1" pen="128,128,128" brush="128,0,128" thickness="3"/>
        </graphics>
      </node>
      <node id="2098" net="1">
        <attribute name="Fixed" id="2099" net="1">
          <![CDATA[0]]>
          <graphics count="0"/>
        </attribute>
        <attribute name="Name" id="2100" net="1">
          <![CDATA[CX32]]>
          <graphics count="1">
            <graphic yoff="20.00" x="613.00" y="383.00" id="2101" net="1" show="1" grparent="2109" state="1" pen="0,0,0" brush="255,255,255"/>
          </graphics>
        </attribute>
        <attribute name="ID" id="2102" net="1">
          <![CDATA[16]]>
          <graphics count="1">
            <graphic xoff="20.00" x="633.00" y="363.00" id="2103" net="1" show="0" grparent="2109" state="1" pen="0,0,0" brush="255,255,255"/>
          </graphics>
        </attribute>
        <attribute name="Marking" id="2104" net="1">
          <![CDATA[0]]>
          <graphics count="1">
            <graphic x="613.00" y="363.00" id="2105" net="1" show="1" grparent="2109" state="1" pen="0,0,0" brush="255,255,255"/>
          </graphics>
        </attribute>
        <attribute name="Logic" id="2106" net="1">
          <![CDATA[0]]>
          <graphics count="0"/>
        </attribute>
        <attribute name="Comment" id="2107" net="1">
          <![CDATA[]]>
          <graphics count="1">
            <graphic yoff="40.00" x="613.00" y="403.00" id="2108" net="1" show="1" grparent="2109" state="1" pen="0,0,0" brush="255,255,255"/>
          </graphics>
        </attribute>
        <graphics count="1">
          <graphic x="613.00" y="363.00" id="2109" net="1" show="1" w="20.00" h="20.00" state="1" pen="128,128,128" brush="128,0,128" thickness="3"/>
        </graphics>
      </node>
      <node id="3955" net="1">
        <attribute name="Fixed" id="3956" net="1">
          <![CDATA[0]]>
          <graphics count="0"/>
        </attribute>
        <attribute name="Name" id="3957" net="1">
          <![CDATA[NFKB]]>
          <graphics count="1">
            <graphic yoff="20.00" x="293.00" y="283.00" id="3958" net="1" show="1" grparent="3966" state="1" pen="0,0,0" brush="255,255,255"/>
          </graphics>
        </attribute>
        <attribute name="ID" id="3959" net="1">
          <![CDATA[17]]>
          <graphics count="1">
            <graphic xoff="20.00" x="313.00" y="263.00" id="3960" net="1" show="0" grparent="3966" state="1" pen="0,0,0" brush="255,255,255"/>
          </graphics>
        </attribute>
        <attribute name="Marking" id="3961" net="1">
          <![CDATA[0]]>
          <graphics count="1">
            <graphic x="293.00" y="263.00" id="3962" net="1" show="1" grparent="3966" state="1" pen="0,0,0" brush="255,255,255"/>
          </graphics>
        </attribute>
        <attribute name="Logic" id="3963" net="1">
          <![CDATA[0]]>
          <graphics count="0"/>
        </attribute>
        <attribute name="Comment" id="3964" net="1">
          <![CDATA[]]>
          <graphics count="1">
            <graphic yoff="40.00" x="293.00" y="303.00" id="3965" net="1" show="1" grparent="3966" state="1" pen="0,0,0" brush="255,255,255"/>
          </graphics>
        </attribute>
        <graphics count="1">
          <graphic x="293.00" y="263.00" id="3966" net="1" show="1" w="20.00" h="20.00" state="1" pen="128,128,128" brush="255,255,255" thickness="3"/>
        </graphics>
      </node>
    </nodeclass>
    <nodeclass count="0" name="Transition"/>
    <nodeclass count="25" name="Transition, Continuous">
      <node id="498" net="1">
        <attribute name="Name" id="499" net="1">
          <![CDATA[]]>
          <graphics count="1">
            <graphic xoff="25.00" yoff="20.00" x="145.00" y="280.00" id="500" net="1" show="1" grparent="508" state="1" pen="0,0,0" brush="255,255,255"/>
          </graphics>
        </attribute>
        <attribute name="ID" id="501" net="1">
          <![CDATA[0]]>
          <graphics count="1">
            <graphic xoff="25.00" yoff="20.00" x="145.00" y="280.00" id="502" net="1" show="0" grparent="508" state="1" pen="0,0,0" brush="255,255,255"/>
          </graphics>
        </attribute>
        <attribute name="Logic" id="503" net="1">
          <![CDATA[0]]>
          <graphics count="0"/>
        </attribute>
        <attribute name="Comment" id="504" net="1">
          <![CDATA[]]>
          <graphics count="1">
            <graphic xoff="40.00" x="160.00" y="260.00" id="505" net="1" show="1" grparent="508" state="1" pen="0,0,0" brush="255,255,255"/>
          </graphics>
        </attribute>
        <attribute name="FunctionList" type="ColList" id="506" net="1">
          <colList row_count="1" col_count="2" active_row="0" active_col="0">
            <colList_head>
              <colList_colLabel>
                <![CDATA[Function set]]>
              </colList_colLabel>
              <colList_colLabel>
                <![CDATA[Function]]>
              </colList_colLabel>
            </colList_head>
            <colList_body>
              <colList_row nr="0">
                <colList_col nr="0">
                  <![CDATA[Main]]>
                </colList_col>
                <colList_col nr="1">
                  <![CDATA[MassAction(1)]]>
                </colList_col>
              </colList_row>
            </colList_body>
          </colList>
          <graphics count="1">
            <graphic xoff="25.00" yoff="30.00" x="145.00" y="290.00" id="507" net="1" show="0" grparent="508" state="1" pen="0,0,0" brush="255,255,255"/>
          </graphics>
        </attribute>
        <graphics count="1">
          <graphic x="120.00" y="260.00" id="508" net="1" show="1" w="20.00" h="20.00" state="1" pen="128,128,128" brush="255,255,255" thickness="3"/>
        </graphics>
      </node>
      <node id="509" net="1">
        <attribute name="Name" id="510" net="1">
          <![CDATA[]]>
          <graphics count="1">
            <graphic xoff="25.00" yoff="20.00" x="265.00" y="280.00" id="511" net="1" show="1" grparent="519" state="1" pen="0,0,0" brush="255,255,255"/>
          </graphics>
        </attribute>
        <attribute name="ID" id="512" net="1">
          <![CDATA[1]]>
          <graphics count="1">
            <graphic xoff="25.00" yoff="20.00" x="265.00" y="280.00" id="513" net="1" show="0" grparent="519" state="1" pen="0,0,0" brush="255,255,255"/>
          </graphics>
        </attribute>
        <attribute name="Logic" id="514" net="1">
          <![CDATA[0]]>
          <graphics count="0"/>
        </attribute>
        <attribute name="Comment" id="515" net="1">
          <![CDATA[]]>
          <graphics count="1">
            <graphic xoff="40.00" x="280.00" y="260.00" id="516" net="1" show="1" grparent="519" state="1" pen="0,0,0" brush="255,255,255"/>
          </graphics>
        </attribute>
        <attribute name="FunctionList" type="ColList" id="517" net="1">
          <colList row_count="1" col_count="2" active_row="0" active_col="0">
            <colList_head>
              <colList_colLabel>
                <![CDATA[Function set]]>
              </colList_colLabel>
              <colList_colLabel>
                <![CDATA[Function]]>
              </colList_colLabel>
            </colList_head>
            <colList_body>
              <colList_row nr="0">
                <colList_col nr="0">
                  <![CDATA[Main]]>
                </colList_col>
                <colList_col nr="1">
                  <![CDATA[MassAction(1)]]>
                </colList_col>
              </colList_row>
            </colList_body>
          </colList>
          <graphics count="1">
            <graphic xoff="25.00" yoff="30.00" x="265.00" y="290.00" id="518" net="1" show="0" grparent="519" state="1" pen="0,0,0" brush="255,255,255"/>
          </graphics>
        </attribute>
        <graphics count="1">
          <graphic x="240.00" y="260.00" id="519" net="1" show="1" w="20.00" h="20.00" state="1" pen="128,128,128" brush="255,255,255" thickness="3"/>
        </graphics>
      </node>
      <node id="745" net="1">
        <attribute name="Name" id="746" net="1">
          <![CDATA[]]>
          <graphics count="1">
            <graphic xoff="25.00" yoff="20.00" x="205.00" y="240.00" id="747" net="1" show="1" grparent="755" state="1" pen="0,0,0" brush="255,255,255"/>
          </graphics>
        </attribute>
        <attribute name="ID" id="748" net="1">
          <![CDATA[2]]>
          <graphics count="1">
            <graphic xoff="25.00" yoff="20.00" x="205.00" y="240.00" id="749" net="1" show="0" grparent="755" state="1" pen="0,0,0" brush="255,255,255"/>
          </graphics>
        </attribute>
        <attribute name="Logic" id="750" net="1">
          <![CDATA[0]]>
          <graphics count="0"/>
        </attribute>
        <attribute name="Comment" id="751" net="1">
          <![CDATA[]]>
          <graphics count="1">
            <graphic xoff="40.00" x="220.00" y="220.00" id="752" net="1" show="1" grparent="755" state="1" pen="0,0,0" brush="255,255,255"/>
          </graphics>
        </attribute>
        <attribute name="FunctionList" type="ColList" id="753" net="1">
          <colList row_count="1" col_count="2" active_row="0" active_col="0">
            <colList_head>
              <colList_colLabel>
                <![CDATA[Function set]]>
              </colList_colLabel>
              <colList_colLabel>
                <![CDATA[Function]]>
              </colList_colLabel>
            </colList_head>
            <colList_body>
              <colList_row nr="0">
                <colList_col nr="0">
                  <![CDATA[Main]]>
                </colList_col>
                <colList_col nr="1">
                  <![CDATA[MassAction(1)]]>
                </colList_col>
              </colList_row>
            </colList_body>
          </colList>
          <graphics count="1">
            <graphic xoff="25.00" yoff="30.00" x="205.00" y="250.00" id="754" net="1" show="0" grparent="755" state="1" pen="0,0,0" brush="255,255,255"/>
          </graphics>
        </attribute>
        <graphics count="1">
          <graphic x="180.00" y="220.00" id="755" net="1" show="1" w="20.00" h="20.00" state="1" pen="128,128,128" brush="255,255,255" thickness="3"/>
        </graphics>
      </node>
      <node id="854" net="1">
        <attribute name="Name" id="855" net="1">
          <![CDATA[]]>
          <graphics count="1">
            <graphic xoff="25.00" yoff="20.00" x="325.00" y="240.00" id="856" net="1" show="1" grparent="864" state="1" pen="0,0,0" brush="255,255,255"/>
          </graphics>
        </attribute>
        <attribute name="ID" id="857" net="1">
          <![CDATA[3]]>
          <graphics count="1">
            <graphic xoff="25.00" yoff="20.00" x="325.00" y="240.00" id="858" net="1" show="0" grparent="864" state="1" pen="0,0,0" brush="255,255,255"/>
          </graphics>
        </attribute>
        <attribute name="Logic" id="859" net="1">
          <![CDATA[0]]>
          <graphics count="0"/>
        </attribute>
        <attribute name="Comment" id="860" net="1">
          <![CDATA[]]>
          <graphics count="1">
            <graphic xoff="40.00" x="340.00" y="220.00" id="861" net="1" show="1" grparent="864" state="1" pen="0,0,0" brush="255,255,255"/>
          </graphics>
        </attribute>
        <attribute name="FunctionList" type="ColList" id="862" net="1">
          <colList row_count="1" col_count="2" active_row="0" active_col="0">
            <colList_head>
              <colList_colLabel>
                <![CDATA[Function set]]>
              </colList_colLabel>
              <colList_colLabel>
                <![CDATA[Function]]>
              </colList_colLabel>
            </colList_head>
            <colList_body>
              <colList_row nr="0">
                <colList_col nr="0">
                  <![CDATA[Main]]>
                </colList_col>
                <colList_col nr="1">
                  <![CDATA[MassAction(1)]]>
                </colList_col>
              </colList_row>
            </colList_body>
          </colList>
          <graphics count="1">
            <graphic xoff="25.00" yoff="30.00" x="325.00" y="250.00" id="863" net="1" show="0" grparent="864" state="1" pen="0,0,0" brush="255,255,255"/>
          </graphics>
        </attribute>
        <graphics count="1">
          <graphic x="300.00" y="220.00" id="864" net="1" show="1" w="20.00" h="20.00" state="1" pen="128,128,128" brush="255,255,255" thickness="3"/>
        </graphics>
      </node>
      <node id="936" net="1">
        <attribute name="Name" id="937" net="1">
          <![CDATA[]]>
          <graphics count="1">
            <graphic xoff="25.00" yoff="20.00" x="385.00" y="280.00" id="938" net="1" show="1" grparent="946" state="1" pen="0,0,0" brush="255,255,255"/>
          </graphics>
        </attribute>
        <attribute name="ID" id="939" net="1">
          <![CDATA[4]]>
          <graphics count="1">
            <graphic xoff="25.00" yoff="20.00" x="385.00" y="280.00" id="940" net="1" show="0" grparent="946" state="1" pen="0,0,0" brush="255,255,255"/>
          </graphics>
        </attribute>
        <attribute name="Logic" id="941" net="1">
          <![CDATA[0]]>
          <graphics count="0"/>
        </attribute>
        <attribute name="Comment" id="942" net="1">
          <![CDATA[]]>
          <graphics count="1">
            <graphic xoff="40.00" x="400.00" y="260.00" id="943" net="1" show="1" grparent="946" state="1" pen="0,0,0" brush="255,255,255"/>
          </graphics>
        </attribute>
        <attribute name="FunctionList" type="ColList" id="944" net="1">
          <colList row_count="1" col_count="2" active_row="0" active_col="0">
            <colList_head>
              <colList_colLabel>
                <![CDATA[Function set]]>
              </colList_colLabel>
              <colList_colLabel>
                <![CDATA[Function]]>
              </colList_colLabel>
            </colList_head>
            <colList_body>
              <colList_row nr="0">
                <colList_col nr="0">
                  <![CDATA[Main]]>
                </colList_col>
                <colList_col nr="1">
                  <![CDATA[MassAction(1)]]>
                </colList_col>
              </colList_row>
            </colList_body>
          </colList>
          <graphics count="1">
            <graphic xoff="25.00" yoff="30.00" x="385.00" y="290.00" id="945" net="1" show="0" grparent="946" state="1" pen="0,0,0" brush="255,255,255"/>
          </graphics>
        </attribute>
        <graphics count="1">
          <graphic x="360.00" y="260.00" id="946" net="1" show="1" w="20.00" h="20.00" state="1" pen="128,128,128" brush="255,255,255" thickness="3"/>
        </graphics>
      </node>
      <node id="1086" net="1">
        <attribute name="Name" id="1087" net="1">
          <![CDATA[]]>
          <graphics count="1">
            <graphic xoff="25.00" yoff="20.00" x="325.00" y="320.00" id="1088" net="1" show="1" grparent="1096" state="1" pen="0,0,0" brush="255,255,255"/>
          </graphics>
        </attribute>
        <attribute name="ID" id="1089" net="1">
          <![CDATA[5]]>
          <graphics count="1">
            <graphic xoff="25.00" yoff="20.00" x="325.00" y="320.00" id="1090" net="1" show="0" grparent="1096" state="1" pen="0,0,0" brush="255,255,255"/>
          </graphics>
        </attribute>
        <attribute name="Logic" id="1091" net="1">
          <![CDATA[0]]>
          <graphics count="0"/>
        </attribute>
        <attribute name="Comment" id="1092" net="1">
          <![CDATA[]]>
          <graphics count="1">
            <graphic xoff="40.00" x="340.00" y="300.00" id="1093" net="1" show="1" grparent="1096" state="1" pen="0,0,0" brush="255,255,255"/>
          </graphics>
        </attribute>
        <attribute name="FunctionList" type="ColList" id="1094" net="1">
          <colList row_count="1" col_count="2" active_row="0" active_col="0">
            <colList_head>
              <colList_colLabel>
                <![CDATA[Function set]]>
              </colList_colLabel>
              <colList_colLabel>
                <![CDATA[Function]]>
              </colList_colLabel>
            </colList_head>
            <colList_body>
              <colList_row nr="0">
                <colList_col nr="0">
                  <![CDATA[Main]]>
                </colList_col>
                <colList_col nr="1">
                  <![CDATA[MassAction(1)]]>
                </colList_col>
              </colList_row>
            </colList_body>
          </colList>
          <graphics count="1">
            <graphic xoff="25.00" yoff="30.00" x="325.00" y="330.00" id="1095" net="1" show="0" grparent="1096" state="1" pen="0,0,0" brush="255,255,255"/>
          </graphics>
        </attribute>
        <graphics count="1">
          <graphic x="300.00" y="300.00" id="1096" net="1" show="1" w="20.00" h="20.00" state="1" pen="128,128,128" brush="255,255,255" thickness="3"/>
        </graphics>
      </node>
      <node id="1307" net="1">
        <attribute name="Name" id="1308" net="1">
          <![CDATA[]]>
          <graphics count="1">
            <graphic xoff="25.00" yoff="20.00" x="458.00" y="243.00" id="1309" net="1" show="1" grparent="1317" state="1" pen="0,0,0" brush="255,255,255"/>
          </graphics>
        </attribute>
        <attribute name="ID" id="1310" net="1">
          <![CDATA[6]]>
          <graphics count="1">
            <graphic xoff="25.00" yoff="20.00" x="458.00" y="243.00" id="1311" net="1" show="0" grparent="1317" state="1" pen="0,0,0" brush="255,255,255"/>
          </graphics>
        </attribute>
        <attribute name="Logic" id="1312" net="1">
          <![CDATA[0]]>
          <graphics count="0"/>
        </attribute>
        <attribute name="Comment" id="1313" net="1">
          <![CDATA[]]>
          <graphics count="1">
            <graphic xoff="40.00" x="473.00" y="223.00" id="1314" net="1" show="1" grparent="1317" state="1" pen="0,0,0" brush="255,255,255"/>
          </graphics>
        </attribute>
        <attribute name="FunctionList" type="ColList" id="1315" net="1">
          <colList row_count="1" col_count="2" active_row="0" active_col="0">
            <colList_head>
              <colList_colLabel>
                <![CDATA[Function set]]>
              </colList_colLabel>
              <colList_colLabel>
                <![CDATA[Function]]>
              </colList_colLabel>
            </colList_head>
            <colList_body>
              <colList_row nr="0">
                <colList_col nr="0">
                  <![CDATA[Main]]>
                </colList_col>
                <colList_col nr="1">
                  <![CDATA[MassAction(1)]]>
                </colList_col>
              </colList_row>
            </colList_body>
          </colList>
          <graphics count="1">
            <graphic xoff="25.00" yoff="30.00" x="458.00" y="253.00" id="1316" net="1" show="0" grparent="1317" state="1" pen="0,0,0" brush="255,255,255"/>
          </graphics>
        </attribute>
        <graphics count="1">
          <graphic x="433.00" y="223.00" id="1317" net="1" show="1" w="20.00" h="20.00" state="1" pen="128,128,128" brush="255,255,255" thickness="3"/>
        </graphics>
      </node>
      <node id="1384" net="1">
        <attribute name="Name" id="1385" net="1">
          <![CDATA[]]>
          <graphics count="1">
            <graphic xoff="25.00" yoff="20.00" x="558.00" y="243.00" id="1386" net="1" show="1" grparent="1394" state="1" pen="0,0,0" brush="255,255,255"/>
          </graphics>
        </attribute>
        <attribute name="ID" id="1387" net="1">
          <![CDATA[7]]>
          <graphics count="1">
            <graphic xoff="25.00" yoff="20.00" x="558.00" y="243.00" id="1388" net="1" show="0" grparent="1394" state="1" pen="0,0,0" brush="255,255,255"/>
          </graphics>
        </attribute>
        <attribute name="Logic" id="1389" net="1">
          <![CDATA[0]]>
          <graphics count="0"/>
        </attribute>
        <attribute name="Comment" id="1390" net="1">
          <![CDATA[]]>
          <graphics count="1">
            <graphic xoff="40.00" x="573.00" y="223.00" id="1391" net="1" show="1" grparent="1394" state="1" pen="0,0,0" brush="255,255,255"/>
          </graphics>
        </attribute>
        <attribute name="FunctionList" type="ColList" id="1392" net="1">
          <colList row_count="1" col_count="2" active_row="0" active_col="0">
            <colList_head>
              <colList_colLabel>
                <![CDATA[Function set]]>
              </colList_colLabel>
              <colList_colLabel>
                <![CDATA[Function]]>
              </colList_colLabel>
            </colList_head>
            <colList_body>
              <colList_row nr="0">
                <colList_col nr="0">
                  <![CDATA[Main]]>
                </colList_col>
                <colList_col nr="1">
                  <![CDATA[MassAction(1)]]>
                </colList_col>
              </colList_row>
            </colList_body>
          </colList>
          <graphics count="1">
            <graphic xoff="25.00" yoff="30.00" x="558.00" y="253.00" id="1393" net="1" show="0" grparent="1394" state="1" pen="0,0,0" brush="255,255,255"/>
          </graphics>
        </attribute>
        <graphics count="1">
          <graphic x="533.00" y="223.00" id="1394" net="1" show="1" w="20.00" h="20.00" state="1" pen="128,128,128" brush="255,255,255" thickness="3"/>
        </graphics>
      </node>
      <node id="1395" net="1">
        <attribute name="Name" id="1396" net="1">
          <![CDATA[]]>
          <graphics count="1">
            <graphic xoff="25.00" yoff="20.00" x="638.00" y="243.00" id="1397" net="1" show="1" grparent="1405" state="1" pen="0,0,0" brush="255,255,255"/>
          </graphics>
        </attribute>
        <attribute name="ID" id="1398" net="1">
          <![CDATA[8]]>
          <graphics count="1">
            <graphic xoff="25.00" yoff="20.00" x="638.00" y="243.00" id="1399" net="1" show="0" grparent="1405" state="1" pen="0,0,0" brush="255,255,255"/>
          </graphics>
        </attribute>
        <attribute name="Logic" id="1400" net="1">
          <![CDATA[0]]>
          <graphics count="0"/>
        </attribute>
        <attribute name="Comment" id="1401" net="1">
          <![CDATA[]]>
          <graphics count="1">
            <graphic xoff="40.00" x="653.00" y="223.00" id="1402" net="1" show="1" grparent="1405" state="1" pen="0,0,0" brush="255,255,255"/>
          </graphics>
        </attribute>
        <attribute name="FunctionList" type="ColList" id="1403" net="1">
          <colList row_count="1" col_count="2" active_row="0" active_col="0">
            <colList_head>
              <colList_colLabel>
                <![CDATA[Function set]]>
              </colList_colLabel>
              <colList_colLabel>
                <![CDATA[Function]]>
              </colList_colLabel>
            </colList_head>
            <colList_body>
              <colList_row nr="0">
                <colList_col nr="0">
                  <![CDATA[Main]]>
                </colList_col>
                <colList_col nr="1">
                  <![CDATA[MassAction(0.4)]]>
                </colList_col>
              </colList_row>
            </colList_body>
          </colList>
          <graphics count="1">
            <graphic xoff="25.00" yoff="30.00" x="638.00" y="253.00" id="1404" net="1" show="0" grparent="1405" state="1" pen="0,0,0" brush="255,255,255"/>
          </graphics>
        </attribute>
        <graphics count="1">
          <graphic x="613.00" y="223.00" id="1405" net="1" show="1" w="20.00" h="20.00" state="1" pen="128,128,128" brush="255,255,255" thickness="3"/>
        </graphics>
      </node>
      <node id="1468" net="1">
        <attribute name="Name" id="1469" net="1">
          <![CDATA[]]>
          <graphics count="1">
            <graphic xoff="25.00" yoff="20.00" x="85.00" y="280.00" id="1470" net="1" show="1" grparent="1478" state="1" pen="0,0,0" brush="255,255,255"/>
          </graphics>
        </attribute>
        <attribute name="ID" id="1471" net="1">
          <![CDATA[9]]>
          <graphics count="1">
            <graphic xoff="25.00" yoff="20.00" x="85.00" y="280.00" id="1472" net="1" show="0" grparent="1478" state="1" pen="0,0,0" brush="255,255,255"/>
          </graphics>
        </attribute>
        <attribute name="Logic" id="1473" net="1">
          <![CDATA[0]]>
          <graphics count="0"/>
        </attribute>
        <attribute name="Comment" id="1474" net="1">
          <![CDATA[]]>
          <graphics count="1">
            <graphic xoff="40.00" x="100.00" y="260.00" id="1475" net="1" show="1" grparent="1478" state="1" pen="0,0,0" brush="255,255,255"/>
          </graphics>
        </attribute>
        <attribute name="FunctionList" type="ColList" id="1476" net="1">
          <colList row_count="1" col_count="2" active_row="0" active_col="0">
            <colList_head>
              <colList_colLabel>
                <![CDATA[Function set]]>
              </colList_colLabel>
              <colList_colLabel>
                <![CDATA[Function]]>
              </colList_colLabel>
            </colList_head>
            <colList_body>
              <colList_row nr="0">
                <colList_col nr="0">
                  <![CDATA[Main]]>
                </colList_col>
                <colList_col nr="1">
                  <![CDATA[MassAction(1)]]>
                </colList_col>
              </colList_row>
            </colList_body>
          </colList>
          <graphics count="1">
            <graphic xoff="25.00" yoff="30.00" x="85.00" y="290.00" id="1477" net="1" show="0" grparent="1478" state="1" pen="0,0,0" brush="255,255,255"/>
          </graphics>
        </attribute>
        <graphics count="1">
          <graphic x="60.00" y="260.00" id="1478" net="1" show="1" w="20.00" h="20.00" state="1" pen="128,128,128" brush="255,255,255" thickness="3"/>
        </graphics>
      </node>
      <node id="1491" net="1">
        <attribute name="Name" id="1492" net="1">
          <![CDATA[]]>
          <graphics count="1">
            <graphic xoff="25.00" yoff="20.00" x="85.00" y="400.00" id="1493" net="1" show="1" grparent="1501" state="1" pen="0,0,0" brush="255,255,255"/>
          </graphics>
        </attribute>
        <attribute name="ID" id="1494" net="1">
          <![CDATA[10]]>
          <graphics count="1">
            <graphic xoff="25.00" yoff="20.00" x="85.00" y="400.00" id="1495" net="1" show="0" grparent="1501" state="1" pen="0,0,0" brush="255,255,255"/>
          </graphics>
        </attribute>
        <attribute name="Logic" id="1496" net="1">
          <![CDATA[0]]>
          <graphics count="0"/>
        </attribute>
        <attribute name="Comment" id="1497" net="1">
          <![CDATA[]]>
          <graphics count="1">
            <graphic xoff="40.00" x="100.00" y="380.00" id="1498" net="1" show="1" grparent="1501" state="1" pen="0,0,0" brush="255,255,255"/>
          </graphics>
        </attribute>
        <attribute name="FunctionList" type="ColList" id="1499" net="1">
          <colList row_count="1" col_count="2" active_row="0" active_col="0">
            <colList_head>
              <colList_colLabel>
                <![CDATA[Function set]]>
              </colList_colLabel>
              <colList_colLabel>
                <![CDATA[Function]]>
              </colList_colLabel>
            </colList_head>
            <colList_body>
              <colList_row nr="0">
                <colList_col nr="0">
                  <![CDATA[Main]]>
                </colList_col>
                <colList_col nr="1">
                  <![CDATA[MassAction(0.05)]]>
                </colList_col>
              </colList_row>
            </colList_body>
          </colList>
          <graphics count="1">
            <graphic xoff="25.00" yoff="30.00" x="85.00" y="410.00" id="1500" net="1" show="0" grparent="1501" state="1" pen="0,0,0" brush="255,255,255"/>
          </graphics>
        </attribute>
        <graphics count="1">
          <graphic x="60.00" y="380.00" id="1501" net="1" show="1" w="20.00" h="20.00" state="1" pen="128,128,128" brush="255,255,255" thickness="3"/>
        </graphics>
      </node>
      <node id="1559" net="1">
        <attribute name="Name" id="1560" net="1">
          <![CDATA[]]>
          <graphics count="1">
            <graphic xoff="25.00" yoff="20.00" x="218.00" y="463.00" id="1561" net="1" show="1" grparent="1569" state="1" pen="0,0,0" brush="255,255,255"/>
          </graphics>
        </attribute>
        <attribute name="ID" id="1562" net="1">
          <![CDATA[11]]>
          <graphics count="1">
            <graphic xoff="25.00" yoff="20.00" x="218.00" y="463.00" id="1563" net="1" show="0" grparent="1569" state="1" pen="0,0,0" brush="255,255,255"/>
          </graphics>
        </attribute>
        <attribute name="Logic" id="1564" net="1">
          <![CDATA[0]]>
          <graphics count="0"/>
        </attribute>
        <attribute name="Comment" id="1565" net="1">
          <![CDATA[]]>
          <graphics count="1">
            <graphic xoff="40.00" x="233.00" y="443.00" id="1566" net="1" show="1" grparent="1569" state="1" pen="0,0,0" brush="255,255,255"/>
          </graphics>
        </attribute>
        <attribute name="FunctionList" type="ColList" id="1567" net="1">
          <colList row_count="1" col_count="2" active_row="0" active_col="0">
            <colList_head>
              <colList_colLabel>
                <![CDATA[Function set]]>
              </colList_colLabel>
              <colList_colLabel>
                <![CDATA[Function]]>
              </colList_colLabel>
            </colList_head>
            <colList_body>
              <colList_row nr="0">
                <colList_col nr="0">
                  <![CDATA[Main]]>
                </colList_col>
                <colList_col nr="1">
                  <![CDATA[MassAction(1)]]>
                </colList_col>
              </colList_row>
            </colList_body>
          </colList>
          <graphics count="1">
            <graphic xoff="25.00" yoff="30.00" x="218.00" y="473.00" id="1568" net="1" show="0" grparent="1569" state="1" pen="0,0,0" brush="255,255,255"/>
          </graphics>
        </attribute>
        <graphics count="1">
          <graphic x="193.00" y="443.00" id="1569" net="1" show="1" w="20.00" h="20.00" state="1" pen="128,128,128" brush="255,255,255" thickness="3"/>
        </graphics>
      </node>
      <node id="1601" net="1">
        <attribute name="Name" id="1602" net="1">
          <![CDATA[]]>
          <graphics count="1">
            <graphic xoff="25.00" yoff="20.00" x="365.00" y="420.00" id="1603" net="1" show="1" grparent="1611" state="1" pen="0,0,0" brush="255,255,255"/>
          </graphics>
        </attribute>
        <attribute name="ID" id="1604" net="1">
          <![CDATA[12]]>
          <graphics count="1">
            <graphic xoff="25.00" yoff="20.00" x="365.00" y="420.00" id="1605" net="1" show="0" grparent="1611" state="1" pen="0,0,0" brush="255,255,255"/>
          </graphics>
        </attribute>
        <attribute name="Logic" id="1606" net="1">
          <![CDATA[0]]>
          <graphics count="0"/>
        </attribute>
        <attribute name="Comment" id="1607" net="1">
          <![CDATA[]]>
          <graphics count="1">
            <graphic xoff="40.00" x="380.00" y="400.00" id="1608" net="1" show="1" grparent="1611" state="1" pen="0,0,0" brush="255,255,255"/>
          </graphics>
        </attribute>
        <attribute name="FunctionList" type="ColList" id="1609" net="1">
          <colList row_count="1" col_count="2" active_row="0" active_col="0">
            <colList_head>
              <colList_colLabel>
                <![CDATA[Function set]]>
              </colList_colLabel>
              <colList_colLabel>
                <![CDATA[Function]]>
              </colList_colLabel>
            </colList_head>
            <colList_body>
              <colList_row nr="0">
                <colList_col nr="0">
                  <![CDATA[Main]]>
                </colList_col>
                <colList_col nr="1">
                  <![CDATA[MassAction(1)]]>
                </colList_col>
              </colList_row>
            </colList_body>
          </colList>
          <graphics count="1">
            <graphic xoff="25.00" yoff="30.00" x="365.00" y="430.00" id="1610" net="1" show="0" grparent="1611" state="1" pen="0,0,0" brush="255,255,255"/>
          </graphics>
        </attribute>
        <graphics count="1">
          <graphic x="340.00" y="400.00" id="1611" net="1" show="1" w="20.00" h="20.00" state="1" pen="128,128,128" brush="255,255,255" thickness="3"/>
        </graphics>
      </node>
      <node id="1630" net="1">
        <attribute name="Name" id="1631" net="1">
          <![CDATA[]]>
          <graphics count="1">
            <graphic xoff="25.00" yoff="20.00" x="338.00" y="463.00" id="1632" net="1" show="1" grparent="1640" state="1" pen="0,0,0" brush="255,255,255"/>
          </graphics>
        </attribute>
        <attribute name="ID" id="1633" net="1">
          <![CDATA[13]]>
          <graphics count="1">
            <graphic xoff="25.00" yoff="20.00" x="338.00" y="463.00" id="1634" net="1" show="0" grparent="1640" state="1" pen="0,0,0" brush="255,255,255"/>
          </graphics>
        </attribute>
        <attribute name="Logic" id="1635" net="1">
          <![CDATA[0]]>
          <graphics count="0"/>
        </attribute>
        <attribute name="Comment" id="1636" net="1">
          <![CDATA[]]>
          <graphics count="1">
            <graphic xoff="40.00" x="353.00" y="443.00" id="1637" net="1" show="1" grparent="1640" state="1" pen="0,0,0" brush="255,255,255"/>
          </graphics>
        </attribute>
        <attribute name="FunctionList" type="ColList" id="1638" net="1">
          <colList row_count="1" col_count="2" active_row="0" active_col="0">
            <colList_head>
              <colList_colLabel>
                <![CDATA[Function set]]>
              </colList_colLabel>
              <colList_colLabel>
                <![CDATA[Function]]>
              </colList_colLabel>
            </colList_head>
            <colList_body>
              <colList_row nr="0">
                <colList_col nr="0">
                  <![CDATA[Main]]>
                </colList_col>
                <colList_col nr="1">
                  <![CDATA[MassAction(1)]]>
                </colList_col>
              </colList_row>
            </colList_body>
          </colList>
          <graphics count="1">
            <graphic xoff="25.00" yoff="30.00" x="338.00" y="473.00" id="1639" net="1" show="0" grparent="1640" state="1" pen="0,0,0" brush="255,255,255"/>
          </graphics>
        </attribute>
        <graphics count="1">
          <graphic x="313.00" y="443.00" id="1640" net="1" show="1" w="20.00" h="20.00" state="1" pen="128,128,128" brush="255,255,255" thickness="3"/>
        </graphics>
      </node>
      <node id="1911" net="1">
        <attribute name="Name" id="1912" net="1">
          <![CDATA[]]>
          <graphics count="1">
            <graphic xoff="25.00" yoff="20.00" x="138.00" y="203.00" id="1913" net="1" show="1" grparent="1921" state="1" pen="0,0,0" brush="255,255,255"/>
          </graphics>
        </attribute>
        <attribute name="ID" id="1914" net="1">
          <![CDATA[14]]>
          <graphics count="1">
            <graphic xoff="25.00" yoff="20.00" x="138.00" y="203.00" id="1915" net="1" show="0" grparent="1921" state="1" pen="0,0,0" brush="255,255,255"/>
          </graphics>
        </attribute>
        <attribute name="Logic" id="1916" net="1">
          <![CDATA[0]]>
          <graphics count="0"/>
        </attribute>
        <attribute name="Comment" id="1917" net="1">
          <![CDATA[]]>
          <graphics count="1">
            <graphic xoff="40.00" x="153.00" y="183.00" id="1918" net="1" show="1" grparent="1921" state="1" pen="0,0,0" brush="255,255,255"/>
          </graphics>
        </attribute>
        <attribute name="FunctionList" type="ColList" id="1919" net="1">
          <colList row_count="1" col_count="2" active_row="0" active_col="0">
            <colList_head>
              <colList_colLabel>
                <![CDATA[Function set]]>
              </colList_colLabel>
              <colList_colLabel>
                <![CDATA[Function]]>
              </colList_colLabel>
            </colList_head>
            <colList_body>
              <colList_row nr="0">
                <colList_col nr="0">
                  <![CDATA[Main]]>
                </colList_col>
                <colList_col nr="1">
                  <![CDATA[MassAction(1)]]>
                </colList_col>
              </colList_row>
            </colList_body>
          </colList>
          <graphics count="1">
            <graphic xoff="25.00" yoff="30.00" x="138.00" y="213.00" id="1920" net="1" show="0" grparent="1921" state="1" pen="0,0,0" brush="255,255,255"/>
          </graphics>
        </attribute>
        <graphics count="1">
          <graphic x="113.00" y="183.00" id="1921" net="1" show="1" w="20.00" h="20.00" state="1" pen="128,128,128" brush="255,255,255" thickness="3"/>
        </graphics>
      </node>
      <node id="2043" net="1">
        <attribute name="Name" id="2044" net="1">
          <![CDATA[]]>
          <graphics count="1">
            <graphic xoff="25.00" yoff="20.00" x="558.00" y="183.00" id="2045" net="1" show="1" grparent="2053" state="1" pen="0,0,0" brush="255,255,255"/>
          </graphics>
        </attribute>
        <attribute name="ID" id="2046" net="1">
          <![CDATA[15]]>
          <graphics count="1">
            <graphic xoff="25.00" yoff="20.00" x="558.00" y="183.00" id="2047" net="1" show="0" grparent="2053" state="1" pen="0,0,0" brush="255,255,255"/>
          </graphics>
        </attribute>
        <attribute name="Logic" id="2048" net="1">
          <![CDATA[0]]>
          <graphics count="0"/>
        </attribute>
        <attribute name="Comment" id="2049" net="1">
          <![CDATA[]]>
          <graphics count="1">
            <graphic xoff="40.00" x="573.00" y="163.00" id="2050" net="1" show="1" grparent="2053" state="1" pen="0,0,0" brush="255,255,255"/>
          </graphics>
        </attribute>
        <attribute name="FunctionList" type="ColList" id="2051" net="1">
          <colList row_count="1" col_count="2" active_row="0" active_col="0">
            <colList_head>
              <colList_colLabel>
                <![CDATA[Function set]]>
              </colList_colLabel>
              <colList_colLabel>
                <![CDATA[Function]]>
              </colList_colLabel>
            </colList_head>
            <colList_body>
              <colList_row nr="0">
                <colList_col nr="0">
                  <![CDATA[Main]]>
                </colList_col>
                <colList_col nr="1">
                  <![CDATA[MassAction(1)]]>
                </colList_col>
              </colList_row>
            </colList_body>
          </colList>
          <graphics count="1">
            <graphic xoff="25.00" yoff="30.00" x="558.00" y="193.00" id="2052" net="1" show="0" grparent="2053" state="1" pen="0,0,0" brush="255,255,255"/>
          </graphics>
        </attribute>
        <graphics count="1">
          <graphic x="533.00" y="163.00" id="2053" net="1" show="1" w="20.00" h="20.00" state="1" pen="128,128,128" brush="255,255,255" thickness="3"/>
        </graphics>
      </node>
      <node id="2117" net="1">
        <attribute name="Name" id="2118" net="1">
          <![CDATA[]]>
          <graphics count="1">
            <graphic xoff="25.00" yoff="20.00" x="598.00" y="383.00" id="2119" net="1" show="1" grparent="2127" state="1" pen="0,0,0" brush="255,255,255"/>
          </graphics>
        </attribute>
        <attribute name="ID" id="2120" net="1">
          <![CDATA[16]]>
          <graphics count="1">
            <graphic xoff="25.00" yoff="20.00" x="598.00" y="383.00" id="2121" net="1" show="0" grparent="2127" state="1" pen="0,0,0" brush="255,255,255"/>
          </graphics>
        </attribute>
        <attribute name="Logic" id="2122" net="1">
          <![CDATA[0]]>
          <graphics count="0"/>
        </attribute>
        <attribute name="Comment" id="2123" net="1">
          <![CDATA[]]>
          <graphics count="1">
            <graphic xoff="40.00" x="613.00" y="363.00" id="2124" net="1" show="1" grparent="2127" state="1" pen="0,0,0" brush="255,255,255"/>
          </graphics>
        </attribute>
        <attribute name="FunctionList" type="ColList" id="2125" net="1">
          <colList row_count="1" col_count="2" active_row="0" active_col="0">
            <colList_head>
              <colList_colLabel>
                <![CDATA[Function set]]>
              </colList_colLabel>
              <colList_colLabel>
                <![CDATA[Function]]>
              </colList_colLabel>
            </colList_head>
            <colList_body>
              <colList_row nr="0">
                <colList_col nr="0">
                  <![CDATA[Main]]>
                </colList_col>
                <colList_col nr="1">
                  <![CDATA[MassAction(0.4)]]>
                </colList_col>
              </colList_row>
            </colList_body>
          </colList>
          <graphics count="1">
            <graphic xoff="25.00" yoff="30.00" x="598.00" y="393.00" id="2126" net="1" show="0" grparent="2127" state="1" pen="0,0,0" brush="255,255,255"/>
          </graphics>
        </attribute>
        <graphics count="1">
          <graphic x="573.00" y="363.00" id="2127" net="1" show="1" w="20.00" h="20.00" state="1" pen="128,128,128" brush="255,255,255" thickness="3"/>
        </graphics>
      </node>
      <node id="3392" net="1">
        <attribute name="Name" id="3393" net="1">
          <![CDATA[]]>
          <graphics count="1">
            <graphic xoff="25.00" yoff="20.00" x="678.00" y="183.00" id="3394" net="1" show="1" grparent="3402" state="1" pen="0,0,0" brush="255,255,255"/>
          </graphics>
        </attribute>
        <attribute name="ID" id="3395" net="1">
          <![CDATA[17]]>
          <graphics count="1">
            <graphic xoff="25.00" yoff="20.00" x="678.00" y="183.00" id="3396" net="1" show="0" grparent="3402" state="1" pen="0,0,0" brush="255,255,255"/>
          </graphics>
        </attribute>
        <attribute name="Logic" id="3397" net="1">
          <![CDATA[0]]>
          <graphics count="0"/>
        </attribute>
        <attribute name="Comment" id="3398" net="1">
          <![CDATA[]]>
          <graphics count="1">
            <graphic xoff="40.00" x="693.00" y="163.00" id="3399" net="1" show="1" grparent="3402" state="1" pen="0,0,0" brush="255,255,255"/>
          </graphics>
        </attribute>
        <attribute name="FunctionList" type="ColList" id="3400" net="1">
          <colList row_count="1" col_count="2" active_row="0" active_col="0">
            <colList_head>
              <colList_colLabel>
                <![CDATA[Function set]]>
              </colList_colLabel>
              <colList_colLabel>
                <![CDATA[Function]]>
              </colList_colLabel>
            </colList_head>
            <colList_body>
              <colList_row nr="0">
                <colList_col nr="0">
                  <![CDATA[Main]]>
                </colList_col>
                <colList_col nr="1">
                  <![CDATA[MassAction(1)]]>
                </colList_col>
              </colList_row>
            </colList_body>
          </colList>
          <graphics count="1">
            <graphic xoff="25.00" yoff="30.00" x="678.00" y="193.00" id="3401" net="1" show="0" grparent="3402" state="1" pen="0,0,0" brush="255,255,255"/>
          </graphics>
        </attribute>
        <graphics count="1">
          <graphic x="653.00" y="163.00" id="3402" net="1" show="1" w="20.00" h="20.00" state="1" pen="128,128,128" brush="255,255,255" thickness="3"/>
        </graphics>
      </node>
      <node id="3484" net="1">
        <attribute name="Name" id="3485" net="1">
          <![CDATA[]]>
          <graphics count="1">
            <graphic xoff="25.00" yoff="20.00" x="678.00" y="303.00" id="3486" net="1" show="1" grparent="3494" state="1" pen="0,0,0" brush="255,255,255"/>
          </graphics>
        </attribute>
        <attribute name="ID" id="3487" net="1">
          <![CDATA[18]]>
          <graphics count="1">
            <graphic xoff="25.00" yoff="20.00" x="678.00" y="303.00" id="3488" net="1" show="0" grparent="3494" state="1" pen="0,0,0" brush="255,255,255"/>
          </graphics>
        </attribute>
        <attribute name="Logic" id="3489" net="1">
          <![CDATA[0]]>
          <graphics count="0"/>
        </attribute>
        <attribute name="Comment" id="3490" net="1">
          <![CDATA[]]>
          <graphics count="1">
            <graphic xoff="40.00" x="693.00" y="283.00" id="3491" net="1" show="1" grparent="3494" state="1" pen="0,0,0" brush="255,255,255"/>
          </graphics>
        </attribute>
        <attribute name="FunctionList" type="ColList" id="3492" net="1">
          <colList row_count="1" col_count="2" active_row="0" active_col="0">
            <colList_head>
              <colList_colLabel>
                <![CDATA[Function set]]>
              </colList_colLabel>
              <colList_colLabel>
                <![CDATA[Function]]>
              </colList_colLabel>
            </colList_head>
            <colList_body>
              <colList_row nr="0">
                <colList_col nr="0">
                  <![CDATA[Main]]>
                </colList_col>
                <colList_col nr="1">
                  <![CDATA[MassAction(0.08)]]>
                </colList_col>
              </colList_row>
            </colList_body>
          </colList>
          <graphics count="1">
            <graphic xoff="25.00" yoff="30.00" x="678.00" y="313.00" id="3493" net="1" show="0" grparent="3494" state="1" pen="0,0,0" brush="255,255,255"/>
          </graphics>
        </attribute>
        <graphics count="1">
          <graphic x="653.00" y="283.00" id="3494" net="1" show="1" w="20.00" h="20.00" state="1" pen="128,128,128" brush="255,255,255" thickness="3"/>
        </graphics>
      </node>
      <node id="3559" net="1">
        <attribute name="Name" id="3560" net="1">
          <![CDATA[]]>
          <graphics count="1">
            <graphic xoff="25.00" yoff="20.00" x="278.00" y="503.00" id="3561" net="1" show="1" grparent="3569" state="1" pen="0,0,0" brush="255,255,255"/>
          </graphics>
        </attribute>
        <attribute name="ID" id="3562" net="1">
          <![CDATA[19]]>
          <graphics count="1">
            <graphic xoff="25.00" yoff="20.00" x="278.00" y="503.00" id="3563" net="1" show="0" grparent="3569" state="1" pen="0,0,0" brush="255,255,255"/>
          </graphics>
        </attribute>
        <attribute name="Logic" id="3564" net="1">
          <![CDATA[0]]>
          <graphics count="0"/>
        </attribute>
        <attribute name="Comment" id="3565" net="1">
          <![CDATA[]]>
          <graphics count="1">
            <graphic xoff="40.00" x="293.00" y="483.00" id="3566" net="1" show="1" grparent="3569" state="1" pen="0,0,0" brush="255,255,255"/>
          </graphics>
        </attribute>
        <attribute name="FunctionList" type="ColList" id="3567" net="1">
          <colList row_count="1" col_count="2" active_row="0" active_col="0">
            <colList_head>
              <colList_colLabel>
                <![CDATA[Function set]]>
              </colList_colLabel>
              <colList_colLabel>
                <![CDATA[Function]]>
              </colList_colLabel>
            </colList_head>
            <colList_body>
              <colList_row nr="0">
                <colList_col nr="0">
                  <![CDATA[Main]]>
                </colList_col>
                <colList_col nr="1">
                  <![CDATA[MassAction(0.8)]]>
                </colList_col>
              </colList_row>
            </colList_body>
          </colList>
          <graphics count="1">
            <graphic xoff="25.00" yoff="30.00" x="278.00" y="513.00" id="3568" net="1" show="0" grparent="3569" state="1" pen="0,0,0" brush="255,255,255"/>
          </graphics>
        </attribute>
        <graphics count="1">
          <graphic x="253.00" y="483.00" id="3569" net="1" show="1" w="20.00" h="20.00" state="1" pen="128,128,128" brush="255,255,255" thickness="3"/>
        </graphics>
      </node>
      <node id="3663" net="1">
        <attribute name="Name" id="3664" net="1">
          <![CDATA[]]>
          <graphics count="1">
            <graphic xoff="25.00" yoff="20.00" x="498.00" y="503.00" id="3665" net="1" show="1" grparent="3673" state="1" pen="0,0,0" brush="255,255,255"/>
          </graphics>
        </attribute>
        <attribute name="ID" id="3666" net="1">
          <![CDATA[20]]>
          <graphics count="1">
            <graphic xoff="25.00" yoff="20.00" x="498.00" y="503.00" id="3667" net="1" show="0" grparent="3673" state="1" pen="0,0,0" brush="255,255,255"/>
          </graphics>
        </attribute>
        <attribute name="Logic" id="3668" net="1">
          <![CDATA[0]]>
          <graphics count="0"/>
        </attribute>
        <attribute name="Comment" id="3669" net="1">
          <![CDATA[]]>
          <graphics count="1">
            <graphic xoff="40.00" x="513.00" y="483.00" id="3670" net="1" show="1" grparent="3673" state="1" pen="0,0,0" brush="255,255,255"/>
          </graphics>
        </attribute>
        <attribute name="FunctionList" type="ColList" id="3671" net="1">
          <colList row_count="1" col_count="2" active_row="0" active_col="0">
            <colList_head>
              <colList_colLabel>
                <![CDATA[Function set]]>
              </colList_colLabel>
              <colList_colLabel>
                <![CDATA[Function]]>
              </colList_colLabel>
            </colList_head>
            <colList_body>
              <colList_row nr="0">
                <colList_col nr="0">
                  <![CDATA[Main]]>
                </colList_col>
                <colList_col nr="1">
                  <![CDATA[MassAction(2)]]>
                </colList_col>
              </colList_row>
            </colList_body>
          </colList>
          <graphics count="1">
            <graphic xoff="25.00" yoff="30.00" x="498.00" y="513.00" id="3672" net="1" show="0" grparent="3673" state="1" pen="0,0,0" brush="255,255,255"/>
          </graphics>
        </attribute>
        <graphics count="1">
          <graphic x="473.00" y="483.00" id="3673" net="1" show="1" w="20.00" h="20.00" state="1" pen="128,128,128" brush="255,255,255" thickness="3"/>
        </graphics>
      </node>
      <node id="3698" net="1">
        <attribute name="Name" id="3699" net="1">
          <![CDATA[]]>
          <graphics count="1">
            <graphic xoff="25.00" yoff="20.00" x="438.00" y="403.00" id="3700" net="1" show="1" grparent="3708" state="1" pen="0,0,0" brush="255,255,255"/>
          </graphics>
        </attribute>
        <attribute name="ID" id="3701" net="1">
          <![CDATA[21]]>
          <graphics count="1">
            <graphic xoff="25.00" yoff="20.00" x="438.00" y="403.00" id="3702" net="1" show="0" grparent="3708" state="1" pen="0,0,0" brush="255,255,255"/>
          </graphics>
        </attribute>
        <attribute name="Logic" id="3703" net="1">
          <![CDATA[0]]>
          <graphics count="0"/>
        </attribute>
        <attribute name="Comment" id="3704" net="1">
          <![CDATA[]]>
          <graphics count="1">
            <graphic xoff="40.00" x="453.00" y="383.00" id="3705" net="1" show="1" grparent="3708" state="1" pen="0,0,0" brush="255,255,255"/>
          </graphics>
        </attribute>
        <attribute name="FunctionList" type="ColList" id="3706" net="1">
          <colList row_count="1" col_count="2" active_row="0" active_col="0">
            <colList_head>
              <colList_colLabel>
                <![CDATA[Function set]]>
              </colList_colLabel>
              <colList_colLabel>
                <![CDATA[Function]]>
              </colList_colLabel>
            </colList_head>
            <colList_body>
              <colList_row nr="0">
                <colList_col nr="0">
                  <![CDATA[Main]]>
                </colList_col>
                <colList_col nr="1">
                  <![CDATA[MassAction(1)]]>
                </colList_col>
              </colList_row>
            </colList_body>
          </colList>
          <graphics count="1">
            <graphic xoff="25.00" yoff="30.00" x="438.00" y="413.00" id="3707" net="1" show="0" grparent="3708" state="1" pen="0,0,0" brush="255,255,255"/>
          </graphics>
        </attribute>
        <graphics count="1">
          <graphic x="413.00" y="383.00" id="3708" net="1" show="1" w="20.00" h="20.00" state="1" pen="128,128,128" brush="255,255,255" thickness="3"/>
        </graphics>
      </node>
      <node id="3709" net="1">
        <attribute name="Name" id="3710" net="1">
          <![CDATA[]]>
          <graphics count="1">
            <graphic xoff="25.00" yoff="20.00" x="438.00" y="563.00" id="3711" net="1" show="1" grparent="3719" state="1" pen="0,0,0" brush="255,255,255"/>
          </graphics>
        </attribute>
        <attribute name="ID" id="3712" net="1">
          <![CDATA[22]]>
          <graphics count="1">
            <graphic xoff="25.00" yoff="20.00" x="438.00" y="563.00" id="3713" net="1" show="0" grparent="3719" state="1" pen="0,0,0" brush="255,255,255"/>
          </graphics>
        </attribute>
        <attribute name="Logic" id="3714" net="1">
          <![CDATA[0]]>
          <graphics count="0"/>
        </attribute>
        <attribute name="Comment" id="3715" net="1">
          <![CDATA[]]>
          <graphics count="1">
            <graphic xoff="40.00" x="453.00" y="543.00" id="3716" net="1" show="1" grparent="3719" state="1" pen="0,0,0" brush="255,255,255"/>
          </graphics>
        </attribute>
        <attribute name="FunctionList" type="ColList" id="3717" net="1">
          <colList row_count="1" col_count="2" active_row="0" active_col="0">
            <colList_head>
              <colList_colLabel>
                <![CDATA[Function set]]>
              </colList_colLabel>
              <colList_colLabel>
                <![CDATA[Function]]>
              </colList_colLabel>
            </colList_head>
            <colList_body>
              <colList_row nr="0">
                <colList_col nr="0">
                  <![CDATA[Main]]>
                </colList_col>
                <colList_col nr="1">
                  <![CDATA[MassAction(1)]]>
                </colList_col>
              </colList_row>
            </colList_body>
          </colList>
          <graphics count="1">
            <graphic xoff="25.00" yoff="30.00" x="438.00" y="573.00" id="3718" net="1" show="0" grparent="3719" state="1" pen="0,0,0" brush="255,255,255"/>
          </graphics>
        </attribute>
        <graphics count="1">
          <graphic x="413.00" y="543.00" id="3719" net="1" show="1" w="20.00" h="20.00" state="1" pen="128,128,128" brush="255,255,255" thickness="3"/>
        </graphics>
      </node>
      <node id="4237" net="1">
        <attribute name="Name" id="4238" net="1">
          <![CDATA[]]>
          <graphics count="1">
            <graphic xoff="25.00" yoff="20.00" x="85.00" y="500.00" id="4239" net="1" show="1" grparent="4247" state="1" pen="0,0,0" brush="255,255,255"/>
          </graphics>
        </attribute>
        <attribute name="ID" id="4240" net="1">
          <![CDATA[23]]>
          <graphics count="1">
            <graphic xoff="25.00" yoff="20.00" x="85.00" y="500.00" id="4241" net="1" show="0" grparent="4247" state="1" pen="0,0,0" brush="255,255,255"/>
          </graphics>
        </attribute>
        <attribute name="Logic" id="4242" net="1">
          <![CDATA[0]]>
          <graphics count="0"/>
        </attribute>
        <attribute name="Comment" id="4243" net="1">
          <![CDATA[]]>
          <graphics count="1">
            <graphic xoff="40.00" x="100.00" y="480.00" id="4244" net="1" show="1" grparent="4247" state="1" pen="0,0,0" brush="255,255,255"/>
          </graphics>
        </attribute>
        <attribute name="FunctionList" type="ColList" id="4245" net="1">
          <colList row_count="1" col_count="2" active_row="0" active_col="0">
            <colList_head>
              <colList_colLabel>
                <![CDATA[Function set]]>
              </colList_colLabel>
              <colList_colLabel>
                <![CDATA[Function]]>
              </colList_colLabel>
            </colList_head>
            <colList_body>
              <colList_row nr="0">
                <colList_col nr="0">
                  <![CDATA[Main]]>
                </colList_col>
                <colList_col nr="1">
                  <![CDATA[MassAction(0.03)]]>
                </colList_col>
              </colList_row>
            </colList_body>
          </colList>
          <graphics count="1">
            <graphic xoff="25.00" yoff="30.00" x="85.00" y="510.00" id="4246" net="1" show="0" grparent="4247" state="1" pen="0,0,0" brush="255,255,255"/>
          </graphics>
        </attribute>
        <graphics count="1">
          <graphic x="60.00" y="480.00" id="4247" net="1" show="1" w="20.00" h="20.00" state="1" pen="128,128,128" brush="255,255,255" thickness="3"/>
        </graphics>
      </node>
      <node id="4278" net="1">
        <attribute name="Name" id="4279" net="1">
          <![CDATA[]]>
          <graphics count="1">
            <graphic xoff="25.00" yoff="20.00" x="678.00" y="383.00" id="4280" net="1" show="1" grparent="4288" state="1" pen="0,0,0" brush="255,255,255"/>
          </graphics>
        </attribute>
        <attribute name="ID" id="4281" net="1">
          <![CDATA[24]]>
          <graphics count="1">
            <graphic xoff="25.00" yoff="20.00" x="678.00" y="383.00" id="4282" net="1" show="0" grparent="4288" state="1" pen="0,0,0" brush="255,255,255"/>
          </graphics>
        </attribute>
        <attribute name="Logic" id="4283" net="1">
          <![CDATA[0]]>
          <graphics count="0"/>
        </attribute>
        <attribute name="Comment" id="4284" net="1">
          <![CDATA[]]>
          <graphics count="1">
            <graphic xoff="40.00" x="693.00" y="363.00" id="4285" net="1" show="1" grparent="4288" state="1" pen="0,0,0" brush="255,255,255"/>
          </graphics>
        </attribute>
        <attribute name="FunctionList" type="ColList" id="4286" net="1">
          <colList row_count="1" col_count="2" active_row="0" active_col="0">
            <colList_head>
              <colList_colLabel>
                <![CDATA[Function set]]>
              </colList_colLabel>
              <colList_colLabel>
                <![CDATA[Function]]>
              </colList_colLabel>
            </colList_head>
            <colList_body>
              <colList_row nr="0">
                <colList_col nr="0">
                  <![CDATA[Main]]>
                </colList_col>
                <colList_col nr="1">
                  <![CDATA[MassAction(0.0001)]]>
                </colList_col>
              </colList_row>
            </colList_body>
          </colList>
          <graphics count="1">
            <graphic xoff="25.00" yoff="30.00" x="678.00" y="393.00" id="4287" net="1" show="0" grparent="4288" state="1" pen="0,0,0" brush="255,255,255"/>
          </graphics>
        </attribute>
        <graphics count="1">
          <graphic x="653.00" y="363.00" id="4288" net="1" show="1" w="20.00" h="20.00" state="1" pen="128,128,128" brush="255,255,255" thickness="3"/>
        </graphics>
      </node>
    </nodeclass>
    <nodeclass count="0" name="Immediate Transition"/>
    <nodeclass count="0" name="Deterministic Transition"/>
    <nodeclass count="0" name="Scheduled Transition"/>
    <nodeclass count="0" name="Coarse Place"/>
    <nodeclass count="0" name="Coarse Transition"/>
  </nodeclasses>
  <edgeclasses count="6">
    <edgeclass count="47" name="Edge">
      <edge source="498" target="520" id="634" net="1">
        <attribute name="Comment" id="635" net="1">
          <![CDATA[]]>
          <graphics count="1">
            <graphic xoff="40.00" x="190.00" y="260.00" id="636" net="1" show="1" grparent="639" state="1" pen="0,0,0" brush="255,255,255"/>
          </graphics>
        </attribute>
        <attribute name="Multiplicity" id="637" net="1">
          <![CDATA[1]]>
          <graphics count="1">
            <graphic xoff="20.00" x="170.00" y="260.00" id="638" net="1" show="1" grparent="639" state="1" pen="0,0,0" brush="255,255,255"/>
          </graphics>
        </attribute>
        <graphics count="1">
          <graphic id="639" net="1" source="508" target="531" state="1" show="1" pen="0,0,0" brush="0,0,0" edge_designtype="3">
            <points count="2">
              <point x="130.00" y="260.00"/>
              <point x="170.00" y="260.00"/>
            </points>
          </graphic>
        </graphics>
      </edge>
      <edge source="520" target="509" id="640" net="1">
        <attribute name="Comment" id="641" net="1">
          <![CDATA[]]>
          <graphics count="1">
            <graphic xoff="40.00" x="250.00" y="260.00" id="642" net="1" show="1" grparent="645" state="1" pen="0,0,0" brush="255,255,255"/>
          </graphics>
        </attribute>
        <attribute name="Multiplicity" id="643" net="1">
          <![CDATA[1]]>
          <graphics count="1">
            <graphic xoff="20.00" x="230.00" y="260.00" id="644" net="1" show="1" grparent="645" state="1" pen="0,0,0" brush="255,255,255"/>
          </graphics>
        </attribute>
        <graphics count="1">
          <graphic id="645" net="1" source="531" target="519" state="1" show="1" pen="0,0,0" brush="0,0,0" edge_designtype="3">
            <points count="2">
              <point x="190.00" y="260.00"/>
              <point x="230.00" y="260.00"/>
            </points>
          </graphic>
        </graphics>
      </edge>
      <edge source="798" target="498" id="816" net="1">
        <attribute name="Comment" id="817" net="1">
          <![CDATA[]]>
          <graphics count="1">
            <graphic xoff="40.00" x="160.00" y="240.00" id="818" net="1" show="1" grparent="821" state="1" pen="0,0,0" brush="255,255,255"/>
          </graphics>
        </attribute>
        <attribute name="Multiplicity" id="819" net="1">
          <![CDATA[1]]>
          <graphics count="1">
            <graphic xoff="20.00" x="140.00" y="240.00" id="820" net="1" show="1" grparent="821" state="1" pen="0,0,0" brush="255,255,255"/>
          </graphics>
        </attribute>
        <graphics count="1">
          <graphic id="821" net="1" source="809" target="508" state="1" show="1" pen="0,0,0" brush="0,0,0" edge_designtype="3">
            <points count="2">
              <point x="120.00" y="230.00"/>
              <point x="120.00" y="250.00"/>
            </points>
          </graphic>
        </graphics>
      </edge>
      <edge source="798" target="745" id="822" net="1">
        <attribute name="Comment" id="823" net="1">
          <![CDATA[]]>
          <graphics count="1">
            <graphic xoff="40.00" x="190.00" y="220.00" id="824" net="1" show="1" grparent="827" state="1" pen="0,0,0" brush="255,255,255"/>
          </graphics>
        </attribute>
        <attribute name="Multiplicity" id="825" net="1">
          <![CDATA[1]]>
          <graphics count="1">
            <graphic xoff="20.00" x="170.00" y="220.00" id="826" net="1" show="1" grparent="827" state="1" pen="0,0,0" brush="255,255,255"/>
          </graphics>
        </attribute>
        <graphics count="1">
          <graphic id="827" net="1" source="809" target="755" state="1" show="1" pen="0,0,0" brush="0,0,0" edge_designtype="3">
            <points count="2">
              <point x="130.00" y="220.00"/>
              <point x="170.00" y="220.00"/>
            </points>
          </graphic>
        </graphics>
      </edge>
      <edge source="745" target="842" id="918" net="1">
        <attribute name="Comment" id="919" net="1">
          <![CDATA[]]>
          <graphics count="1">
            <graphic xoff="40.00" x="250.00" y="220.00" id="920" net="1" show="1" grparent="923" state="1" pen="0,0,0" brush="255,255,255"/>
          </graphics>
        </attribute>
        <attribute name="Multiplicity" id="921" net="1">
          <![CDATA[5]]>
          <graphics count="1">
            <graphic xoff="20.00" x="230.00" y="220.00" id="922" net="1" show="1" grparent="923" state="1" pen="0,0,0" brush="255,255,255"/>
          </graphics>
        </attribute>
        <graphics count="1">
          <graphic id="923" net="1" source="755" target="853" state="1" show="1" pen="0,0,0" brush="0,0,0" edge_designtype="3">
            <points count="2">
              <point x="190.00" y="220.00"/>
              <point x="230.00" y="220.00"/>
            </points>
          </graphic>
        </graphics>
      </edge>
      <edge source="842" target="854" id="924" net="1">
        <attribute name="Comment" id="925" net="1">
          <![CDATA[]]>
          <graphics count="1">
            <graphic xoff="40.00" x="310.00" y="220.00" id="926" net="1" show="1" grparent="929" state="1" pen="0,0,0" brush="255,255,255"/>
          </graphics>
        </attribute>
        <attribute name="Multiplicity" id="927" net="1">
          <![CDATA[1]]>
          <graphics count="1">
            <graphic xoff="20.00" x="290.00" y="220.00" id="928" net="1" show="1" grparent="929" state="1" pen="0,0,0" brush="255,255,255"/>
          </graphics>
        </attribute>
        <graphics count="1">
          <graphic id="929" net="1" source="853" target="864" state="1" show="1" pen="0,0,0" brush="0,0,0" edge_designtype="3">
            <points count="2">
              <point x="250.00" y="220.00"/>
              <point x="290.00" y="220.00"/>
            </points>
          </graphic>
        </graphics>
      </edge>
      <edge source="854" target="865" id="930" net="1">
        <attribute name="Comment" id="931" net="1">
          <![CDATA[]]>
          <graphics count="1">
            <graphic xoff="40.00" x="370.00" y="220.00" id="932" net="1" show="1" grparent="935" state="1" pen="0,0,0" brush="255,255,255"/>
          </graphics>
        </attribute>
        <attribute name="Multiplicity" id="933" net="1">
          <![CDATA[1]]>
          <graphics count="1">
            <graphic xoff="20.00" x="350.00" y="220.00" id="934" net="1" show="1" grparent="935" state="1" pen="0,0,0" brush="255,255,255"/>
          </graphics>
        </attribute>
        <graphics count="1">
          <graphic id="935" net="1" source="864" target="876" state="1" show="1" pen="0,0,0" brush="0,0,0" edge_designtype="3">
            <points count="2">
              <point x="310.00" y="220.00"/>
              <point x="350.00" y="220.00"/>
            </points>
          </graphic>
        </graphics>
      </edge>
      <edge source="865" target="936" id="947" net="1">
        <attribute name="Comment" id="948" net="1">
          <![CDATA[]]>
          <graphics count="1">
            <graphic xoff="40.00" x="400.00" y="240.00" id="949" net="1" show="1" grparent="952" state="1" pen="0,0,0" brush="255,255,255"/>
          </graphics>
        </attribute>
        <attribute name="Multiplicity" id="950" net="1">
          <![CDATA[1]]>
          <graphics count="1">
            <graphic xoff="20.00" x="380.00" y="240.00" id="951" net="1" show="1" grparent="952" state="1" pen="0,0,0" brush="255,255,255"/>
          </graphics>
        </attribute>
        <graphics count="1">
          <graphic id="952" net="1" source="876" target="946" state="1" show="1" pen="0,0,0" brush="0,0,0" edge_designtype="3">
            <points count="2">
              <point x="360.00" y="230.00"/>
              <point x="360.00" y="250.00"/>
            </points>
          </graphic>
        </graphics>
      </edge>
      <edge source="1109" target="1307" id="1330" net="1">
        <attribute name="Comment" id="1331" net="1">
          <![CDATA[]]>
          <graphics count="1">
            <graphic xoff="23.50" yoff="68.50" x="410.00" y="360.00" id="1332" net="1" show="1" grparent="1335" state="1" pen="0,0,0" brush="255,255,255"/>
          </graphics>
        </attribute>
        <attribute name="Multiplicity" id="1333" net="1">
          <![CDATA[1]]>
          <graphics count="1">
            <graphic xoff="3.50" yoff="68.50" x="390.00" y="360.00" id="1334" net="1" show="1" grparent="1335" state="1" pen="0,0,0" brush="255,255,255"/>
          </graphics>
        </attribute>
        <graphics count="1">
          <graphic id="1335" net="1" source="1120" target="1317" state="1" show="1" pen="0,0,0" brush="0,0,0" edge_designtype="3">
            <points count="2">
              <point x="346.79" y="350.00"/>
              <point x="426.21" y="233.00"/>
            </points>
          </graphic>
        </graphics>
      </edge>
      <edge source="1307" target="1318" id="1336" net="1">
        <attribute name="Comment" id="1337" net="1">
          <![CDATA[]]>
          <graphics count="1">
            <graphic xoff="20.00" x="483.00" y="223.00" id="1338" net="1" show="1" grparent="1341" state="1" pen="0,0,0" brush="255,255,255"/>
          </graphics>
        </attribute>
        <attribute name="Multiplicity" id="1339" net="1">
          <![CDATA[1]]>
          <graphics count="1">
            <graphic x="463.00" y="223.00" id="1340" net="1" show="1" grparent="1341" state="1" pen="0,0,0" brush="255,255,255"/>
          </graphics>
        </attribute>
        <graphics count="1">
          <graphic id="1341" net="1" source="1317" target="1329" state="1" show="1" pen="0,0,0" brush="0,0,0" edge_designtype="3">
            <points count="2">
              <point x="443.00" y="223.00"/>
              <point x="483.00" y="223.00"/>
            </points>
          </graphic>
        </graphics>
      </edge>
      <edge source="1318" target="1384" id="1430" net="1">
        <attribute name="Comment" id="1431" net="1">
          <![CDATA[]]>
          <graphics count="1">
            <graphic xoff="40.00" x="553.00" y="223.00" id="1432" net="1" show="1" grparent="1435" state="1" pen="0,0,0" brush="255,255,255"/>
          </graphics>
        </attribute>
        <attribute name="Multiplicity" id="1433" net="1">
          <![CDATA[1]]>
          <graphics count="1">
            <graphic xoff="20.00" x="533.00" y="223.00" id="1434" net="1" show="1" grparent="1435" state="1" pen="0,0,0" brush="255,255,255"/>
          </graphics>
        </attribute>
        <graphics count="1">
          <graphic id="1435" net="1" source="1329" target="1394" state="1" show="1" pen="0,0,0" brush="0,0,0" edge_designtype="3">
            <points count="2">
              <point x="503.00" y="223.00"/>
              <point x="523.00" y="223.00"/>
            </points>
          </graphic>
        </graphics>
      </edge>
      <edge source="1384" target="1406" id="1436" net="1">
        <attribute name="Comment" id="1437" net="1">
          <![CDATA[]]>
          <graphics count="1">
            <graphic xoff="40.00" x="593.00" y="223.00" id="1438" net="1" show="1" grparent="1441" state="1" pen="0,0,0" brush="255,255,255"/>
          </graphics>
        </attribute>
        <attribute name="Multiplicity" id="1439" net="1">
          <![CDATA[1]]>
          <graphics count="1">
            <graphic xoff="20.00" x="573.00" y="223.00" id="1440" net="1" show="1" grparent="1441" state="1" pen="0,0,0" brush="255,255,255"/>
          </graphics>
        </attribute>
        <graphics count="1">
          <graphic id="1441" net="1" source="1394" target="1417" state="1" show="1" pen="0,0,0" brush="0,0,0" edge_designtype="3">
            <points count="2">
              <point x="543.00" y="223.00"/>
              <point x="563.00" y="223.00"/>
            </points>
          </graphic>
        </graphics>
      </edge>
      <edge source="1395" target="1418" id="1448" net="1">
        <attribute name="Comment" id="1449" net="1">
          <![CDATA[]]>
          <graphics count="1">
            <graphic xoff="70.00" yoff="-30.00" x="683.00" y="223.00" id="1450" net="1" show="1" grparent="1453" state="1" pen="0,0,0" brush="255,255,255"/>
          </graphics>
        </attribute>
        <attribute name="Multiplicity" id="1451" net="1">
          <![CDATA[1]]>
          <graphics count="1">
            <graphic xoff="50.00" yoff="-30.00" x="663.00" y="223.00" id="1452" net="1" show="1" grparent="1453" state="1" pen="0,0,0" brush="255,255,255"/>
          </graphics>
        </attribute>
        <graphics count="1">
          <graphic id="1453" net="1" source="1405" target="1429" state="1" show="1" pen="0,0,0" brush="0,0,0" edge_designtype="3">
            <points count="2">
              <point x="613.00" y="233.00"/>
              <point x="613.00" y="273.00"/>
            </points>
          </graphic>
        </graphics>
      </edge>
      <edge source="1468" target="1479" id="1535" net="1">
        <attribute name="Comment" id="1536" net="1">
          <![CDATA[]]>
          <graphics count="1">
            <graphic xoff="40.00" x="100.00" y="290.00" id="1537" net="1" show="1" grparent="1540" state="1" pen="0,0,0" brush="255,255,255"/>
          </graphics>
        </attribute>
        <attribute name="Multiplicity" id="1538" net="1">
          <![CDATA[1]]>
          <graphics count="1">
            <graphic xoff="20.00" x="80.00" y="290.00" id="1539" net="1" show="1" grparent="1540" state="1" pen="0,0,0" brush="255,255,255"/>
          </graphics>
        </attribute>
        <graphics count="1">
          <graphic id="1540" net="1" source="1478" target="1490" state="1" show="1" pen="0,0,0" brush="0,0,0" edge_designtype="3">
            <points count="2">
              <point x="60.00" y="270.00"/>
              <point x="60.00" y="310.00"/>
            </points>
          </graphic>
        </graphics>
      </edge>
      <edge source="1479" target="1491" id="1541" net="1">
        <attribute name="Comment" id="1542" net="1">
          <![CDATA[]]>
          <graphics count="1">
            <graphic xoff="40.00" x="100.00" y="350.00" id="1543" net="1" show="1" grparent="1546" state="1" pen="0,0,0" brush="255,255,255"/>
          </graphics>
        </attribute>
        <attribute name="Multiplicity" id="1544" net="1">
          <![CDATA[1]]>
          <graphics count="1">
            <graphic xoff="20.00" x="80.00" y="350.00" id="1545" net="1" show="1" grparent="1546" state="1" pen="0,0,0" brush="255,255,255"/>
          </graphics>
        </attribute>
        <graphics count="1">
          <graphic id="1546" net="1" source="1490" target="1501" state="1" show="1" pen="0,0,0" brush="0,0,0" edge_designtype="3">
            <points count="2">
              <point x="60.00" y="330.00"/>
              <point x="60.00" y="370.00"/>
            </points>
          </graphic>
        </graphics>
      </edge>
      <edge source="1491" target="1502" id="1547" net="1">
        <attribute name="Comment" id="1548" net="1">
          <![CDATA[]]>
          <graphics count="1">
            <graphic xoff="40.00" x="100.00" y="410.00" id="1549" net="1" show="1" grparent="1552" state="1" pen="0,0,0" brush="255,255,255"/>
          </graphics>
        </attribute>
        <attribute name="Multiplicity" id="1550" net="1">
          <![CDATA[1]]>
          <graphics count="1">
            <graphic xoff="20.00" x="80.00" y="410.00" id="1551" net="1" show="1" grparent="1552" state="1" pen="0,0,0" brush="255,255,255"/>
          </graphics>
        </attribute>
        <graphics count="1">
          <graphic id="1552" net="1" source="1501" target="1513" state="1" show="1" pen="0,0,0" brush="0,0,0" edge_designtype="3">
            <points count="2">
              <point x="60.00" y="390.00"/>
              <point x="60.00" y="430.00"/>
            </points>
          </graphic>
        </graphics>
      </edge>
      <edge source="798" target="1468" id="1553" net="1">
        <attribute name="Comment" id="1554" net="1">
          <![CDATA[]]>
          <graphics count="1">
            <graphic xoff="40.00" x="130.00" y="240.00" id="1555" net="1" show="1" grparent="1558" state="1" pen="0,0,0" brush="255,255,255"/>
          </graphics>
        </attribute>
        <attribute name="Multiplicity" id="1556" net="1">
          <![CDATA[1]]>
          <graphics count="1">
            <graphic xoff="20.00" x="110.00" y="240.00" id="1557" net="1" show="1" grparent="1558" state="1" pen="0,0,0" brush="255,255,255"/>
          </graphics>
        </attribute>
        <graphics count="1">
          <graphic id="1558" net="1" source="809" target="1478" state="1" show="1" pen="0,0,0" brush="0,0,0" edge_designtype="3">
            <points count="2">
              <point x="110.00" y="226.67"/>
              <point x="70.00" y="253.33"/>
            </points>
          </graphic>
        </graphics>
      </edge>
      <edge source="1502" target="1559" id="1582" net="1">
        <attribute name="Comment" id="1583" net="1">
          <![CDATA[]]>
          <graphics count="1">
            <graphic xoff="3.50" yoff="-1.50" x="130.00" y="440.00" id="1584" net="1" show="1" grparent="1587" state="1" pen="0,0,0" brush="255,255,255"/>
          </graphics>
        </attribute>
        <attribute name="Multiplicity" id="1585" net="1">
          <![CDATA[1]]>
          <graphics count="1">
            <graphic xoff="-16.50" yoff="-1.50" x="110.00" y="440.00" id="1586" net="1" show="1" grparent="1587" state="1" pen="0,0,0" brush="255,255,255"/>
          </graphics>
        </attribute>
        <graphics count="1">
          <graphic id="1587" net="1" source="1513" target="1569" state="1" show="1" pen="0,0,0" brush="0,0,0" edge_designtype="3">
            <points count="2">
              <point x="70.00" y="440.23"/>
              <point x="183.00" y="442.77"/>
            </points>
          </graphic>
        </graphics>
      </edge>
      <edge source="1559" target="1570" id="1588" net="1">
        <attribute name="Comment" id="1589" net="1">
          <![CDATA[]]>
          <graphics count="1">
            <graphic xoff="-33.00" yoff="-3.00" x="190.00" y="440.00" id="1590" net="1" show="1" grparent="1593" state="1" pen="0,0,0" brush="255,255,255"/>
          </graphics>
        </attribute>
        <attribute name="Multiplicity" id="1591" net="1">
          <![CDATA[1]]>
          <graphics count="1">
            <graphic xoff="-53.00" yoff="-3.00" x="170.00" y="440.00" id="1592" net="1" show="1" grparent="1593" state="1" pen="0,0,0" brush="255,255,255"/>
          </graphics>
        </attribute>
        <graphics count="1">
          <graphic id="1593" net="1" source="1569" target="1581" state="1" show="1" pen="0,0,0" brush="0,0,0" edge_designtype="3">
            <points count="2">
              <point x="203.00" y="443.00"/>
              <point x="243.00" y="443.00"/>
            </points>
          </graphic>
        </graphics>
      </edge>
      <edge source="1109" target="1601" id="1612" net="1">
        <attribute name="Comment" id="1613" net="1">
          <![CDATA[]]>
          <graphics count="1">
            <graphic xoff="40.00" x="380.00" y="380.00" id="1614" net="1" show="1" grparent="1617" state="1" pen="0,0,0" brush="255,255,255"/>
          </graphics>
        </attribute>
        <attribute name="Multiplicity" id="1615" net="1">
          <![CDATA[1]]>
          <graphics count="1">
            <graphic xoff="20.00" x="360.00" y="380.00" id="1616" net="1" show="1" grparent="1617" state="1" pen="0,0,0" brush="255,255,255"/>
          </graphics>
        </attribute>
        <graphics count="1">
          <graphic id="1617" net="1" source="1120" target="1611" state="1" show="1" pen="0,0,0" brush="0,0,0" edge_designtype="3">
            <points count="2">
              <point x="340.00" y="370.00"/>
              <point x="340.00" y="390.00"/>
            </points>
          </graphic>
        </graphics>
      </edge>
      <edge source="1601" target="1570" id="1618" net="1">
        <attribute name="Comment" id="1619" net="1">
          <![CDATA[]]>
          <graphics count="1">
            <graphic xoff="3.50" yoff="-1.50" x="300.00" y="420.00" id="1620" net="1" show="1" grparent="1623" state="1" pen="0,0,0" brush="255,255,255"/>
          </graphics>
        </attribute>
        <attribute name="Multiplicity" id="1621" net="1">
          <![CDATA[1]]>
          <graphics count="1">
            <graphic xoff="-16.50" yoff="-1.50" x="280.00" y="420.00" id="1622" net="1" show="1" grparent="1623" state="1" pen="0,0,0" brush="255,255,255"/>
          </graphics>
        </attribute>
        <graphics count="1">
          <graphic id="1623" net="1" source="1611" target="1581" state="1" show="1" pen="0,0,0" brush="0,0,0" edge_designtype="3">
            <points count="2">
              <point x="330.00" y="404.94"/>
              <point x="263.00" y="438.06"/>
            </points>
          </graphic>
        </graphics>
      </edge>
      <edge source="1570" target="509" id="1624" net="1">
        <attribute name="Comment" id="1625" net="1">
          <![CDATA[]]>
          <graphics count="1">
            <graphic xoff="3.50" yoff="-1.50" x="250.00" y="350.00" id="1626" net="1" show="1" grparent="1629" state="1" pen="0,0,0" brush="255,255,255"/>
          </graphics>
        </attribute>
        <attribute name="Multiplicity" id="1627" net="1">
          <![CDATA[1]]>
          <graphics count="1">
            <graphic xoff="-16.50" yoff="-1.50" x="230.00" y="350.00" id="1628" net="1" show="1" grparent="1629" state="1" pen="0,0,0" brush="255,255,255"/>
          </graphics>
        </attribute>
        <graphics count="1">
          <graphic id="1629" net="1" source="1581" target="519" state="1" show="1" pen="0,0,0" brush="0,0,0" edge_designtype="3">
            <points count="2">
              <point x="252.29" y="433.00"/>
              <point x="240.71" y="270.00"/>
            </points>
          </graphic>
        </graphics>
      </edge>
      <edge source="1097" target="1630" id="1641" net="1">
        <attribute name="Comment" id="1642" net="1">
          <![CDATA[]]>
          <graphics count="1">
            <graphic xoff="13.50" yoff="-21.50" x="300.00" y="380.00" id="1643" net="1" show="1" grparent="1646" state="1" pen="0,0,0" brush="255,255,255"/>
          </graphics>
        </attribute>
        <attribute name="Multiplicity" id="1644" net="1">
          <![CDATA[1]]>
          <graphics count="1">
            <graphic xoff="-6.50" yoff="-21.50" x="280.00" y="380.00" id="1645" net="1" show="1" grparent="1646" state="1" pen="0,0,0" brush="255,255,255"/>
          </graphics>
        </attribute>
        <graphics count="1">
          <graphic id="1646" net="1" source="1108" target="1640" state="1" show="1" pen="0,0,0" brush="0,0,0" edge_designtype="3">
            <points count="2">
              <point x="266.39" y="370.00"/>
              <point x="306.61" y="433.00"/>
            </points>
          </graphic>
        </graphics>
      </edge>
      <edge source="1630" target="1647" id="1666" net="1">
        <attribute name="Comment" id="1667" net="1">
          <![CDATA[]]>
          <graphics count="1">
            <graphic xoff="-63.00" yoff="-23.00" x="300.00" y="430.00" id="1668" net="1" show="1" grparent="1671" state="1" pen="0,0,0" brush="255,255,255"/>
          </graphics>
        </attribute>
        <attribute name="Multiplicity" id="1669" net="1">
          <![CDATA[1]]>
          <graphics count="1">
            <graphic xoff="-83.00" yoff="-23.00" x="280.00" y="430.00" id="1670" net="1" show="1" grparent="1671" state="1" pen="0,0,0" brush="255,255,255"/>
          </graphics>
        </attribute>
        <graphics count="1">
          <graphic id="1671" net="1" source="1640" target="1658" state="1" show="1" pen="0,0,0" brush="0,0,0" edge_designtype="3">
            <points count="2">
              <point x="323.00" y="445.00"/>
              <point x="403.00" y="461.00"/>
            </points>
          </graphic>
        </graphics>
      </edge>
      <edge source="1630" target="1684" id="1696" net="1">
        <attribute name="Comment" id="1697" net="1">
          <![CDATA[]]>
          <graphics count="1">
            <graphic xoff="-83.00" yoff="-43.00" x="280.00" y="430.00" id="1698" net="1" show="1" grparent="1701" state="1" pen="0,0,0" brush="255,255,255"/>
          </graphics>
        </attribute>
        <attribute name="Multiplicity" id="1699" net="1">
          <![CDATA[1]]>
          <graphics count="1">
            <graphic xoff="-103.00" yoff="-43.00" x="260.00" y="430.00" id="1700" net="1" show="1" grparent="1701" state="1" pen="0,0,0" brush="255,255,255"/>
          </graphics>
        </attribute>
        <graphics count="1">
          <graphic id="1701" net="1" source="1640" target="1695" state="1" show="1" pen="0,0,0" brush="0,0,0" edge_designtype="3">
            <points count="2">
              <point x="323.00" y="449.00"/>
              <point x="403.00" y="497.00"/>
            </points>
          </graphic>
        </graphics>
      </edge>
      <edge source="1630" target="1672" id="1730" net="1">
        <attribute name="Comment" id="1731" net="1">
          <![CDATA[]]>
          <graphics count="1">
            <graphic xoff="-43.00" yoff="-3.00" x="320.00" y="430.00" id="1732" net="1" show="1" grparent="1735" state="1" pen="0,0,0" brush="255,255,255"/>
          </graphics>
        </attribute>
        <attribute name="Multiplicity" id="1733" net="1">
          <![CDATA[1]]>
          <graphics count="1">
            <graphic xoff="-63.00" yoff="-3.00" x="300.00" y="430.00" id="1734" net="1" show="1" grparent="1735" state="1" pen="0,0,0" brush="255,255,255"/>
          </graphics>
        </attribute>
        <graphics count="1">
          <graphic id="1735" net="1" source="1640" target="1683" state="1" show="1" pen="0,0,0" brush="0,0,0" edge_designtype="3">
            <points count="2">
              <point x="323.00" y="441.00"/>
              <point x="403.00" y="425.00"/>
            </points>
          </graphic>
        </graphics>
      </edge>
      <edge source="1601" target="1647" id="1799" net="1">
        <attribute name="Comment" id="1800" net="1">
          <![CDATA[]]>
          <graphics count="1">
            <graphic xoff="-36.50" yoff="-1.50" x="340.00" y="430.00" id="1801" net="1" show="1" grparent="1804" state="1" pen="0,0,0" brush="255,255,255"/>
          </graphics>
        </attribute>
        <attribute name="Multiplicity" id="1802" net="1">
          <![CDATA[1]]>
          <graphics count="1">
            <graphic xoff="-56.50" yoff="-1.50" x="320.00" y="430.00" id="1803" net="1" show="1" grparent="1804" state="1" pen="0,0,0" brush="255,255,255"/>
          </graphics>
        </attribute>
        <graphics count="1">
          <graphic id="1804" net="1" source="1611" target="1658" state="1" show="1" pen="0,0,0" brush="0,0,0" edge_designtype="3">
            <points count="2">
              <point x="350.00" y="408.63"/>
              <point x="403.00" y="454.37"/>
            </points>
          </graphic>
        </graphics>
      </edge>
      <edge source="1097" target="745" id="1805" net="1">
        <attribute name="Comment" id="1806" net="1">
          <![CDATA[]]>
          <graphics count="1">
            <graphic xoff="40.00" x="260.00" y="290.00" id="1807" net="1" show="1" grparent="1810" state="1" pen="0,0,0" brush="255,255,255"/>
          </graphics>
        </attribute>
        <attribute name="Multiplicity" id="1808" net="1">
          <![CDATA[1]]>
          <graphics count="1">
            <graphic xoff="20.00" x="240.00" y="290.00" id="1809" net="1" show="1" grparent="1810" state="1" pen="0,0,0" brush="255,255,255"/>
          </graphics>
        </attribute>
        <graphics count="1">
          <graphic id="1810" net="1" source="1108" target="755" state="1" show="1" pen="0,0,0" brush="0,0,0" edge_designtype="3">
            <points count="2">
              <point x="254.29" y="350.00"/>
              <point x="185.71" y="230.00"/>
            </points>
          </graphic>
        </graphics>
      </edge>
      <edge source="520" target="1559" id="1811" net="1">
        <attribute name="Comment" id="1812" net="1">
          <![CDATA[]]>
          <graphics count="1">
            <graphic xoff="3.50" yoff="-1.50" x="190.00" y="350.00" id="1813" net="1" show="1" grparent="1816" state="1" pen="0,0,0" brush="255,255,255"/>
          </graphics>
        </attribute>
        <attribute name="Multiplicity" id="1814" net="1">
          <![CDATA[1]]>
          <graphics count="1">
            <graphic xoff="-16.50" yoff="-1.50" x="170.00" y="350.00" id="1815" net="1" show="1" grparent="1816" state="1" pen="0,0,0" brush="255,255,255"/>
          </graphics>
        </attribute>
        <graphics count="1">
          <graphic id="1816" net="1" source="531" target="1569" state="1" show="1" pen="0,0,0" brush="0,0,0" edge_designtype="3">
            <points count="2">
              <point x="180.71" y="270.00"/>
              <point x="192.29" y="433.00"/>
            </points>
          </graphic>
        </graphics>
      </edge>
      <edge source="1911" target="798" id="1922" net="1">
        <attribute name="Comment" id="1923" net="1">
          <![CDATA[]]>
          <graphics count="1">
            <graphic xoff="40.00" x="156.50" y="201.50" id="1924" net="1" show="1" grparent="1927" state="1" pen="0,0,0" brush="255,255,255"/>
          </graphics>
        </attribute>
        <attribute name="Multiplicity" id="1925" net="1">
          <![CDATA[1]]>
          <graphics count="1">
            <graphic xoff="20.00" x="136.50" y="201.50" id="1926" net="1" show="1" grparent="1927" state="1" pen="0,0,0" brush="255,255,255"/>
          </graphics>
        </attribute>
        <graphics count="1">
          <graphic id="1927" net="1" source="1921" target="809" state="1" show="1" pen="0,0,0" brush="0,0,0" edge_designtype="3">
            <points count="2">
              <point x="114.89" y="193.00"/>
              <point x="118.11" y="210.00"/>
            </points>
          </graphic>
        </graphics>
      </edge>
      <edge source="798" target="1307" id="2037" net="1">
        <attribute name="Comment" id="2038" net="1">
          <![CDATA[]]>
          <graphics count="1">
            <graphic xoff="40.00" x="213.00" y="183.00" id="2039" net="1" show="1" grparent="2042" state="1" pen="0,0,0" brush="255,255,255"/>
          </graphics>
        </attribute>
        <attribute name="Multiplicity" id="2040" net="1">
          <![CDATA[1]]>
          <graphics count="1">
            <graphic xoff="20.00" x="193.00" y="183.00" id="2041" net="1" show="1" grparent="2042" state="1" pen="0,0,0" brush="255,255,255"/>
          </graphics>
        </attribute>
        <graphics count="1">
          <graphic id="2042" net="1" source="809" target="1317" state="1" show="1" pen="0,0,0" brush="0,0,0" edge_designtype="3">
            <points count="5">
              <point x="130.00" y="213.02"/>
              <point x="173.00" y="183.00"/>
              <point x="173.00" y="183.00"/>
              <point x="433.00" y="183.00"/>
              <point x="433.00" y="213.00"/>
            </points>
          </graphic>
        </graphics>
      </edge>
      <edge source="2043" target="2054" id="2066" net="1">
        <attribute name="Comment" id="2067" net="1">
          <![CDATA[]]>
          <graphics count="1">
            <graphic xoff="30.00" x="603.00" y="163.00" id="2068" net="1" show="1" grparent="2071" state="1" pen="0,0,0" brush="255,255,255"/>
          </graphics>
        </attribute>
        <attribute name="Multiplicity" id="2069" net="1">
          <![CDATA[1]]>
          <graphics count="1">
            <graphic xoff="10.00" x="583.00" y="163.00" id="2070" net="1" show="1" grparent="2071" state="1" pen="0,0,0" brush="255,255,255"/>
          </graphics>
        </attribute>
        <graphics count="1">
          <graphic id="2071" net="1" source="2053" target="2065" state="1" show="1" pen="0,0,0" brush="0,0,0" edge_designtype="3">
            <points count="2">
              <point x="543.00" y="163.00"/>
              <point x="603.00" y="163.00"/>
            </points>
          </graphic>
        </graphics>
      </edge>
      <edge source="2117" target="2098" id="2128" net="1">
        <attribute name="Comment" id="2129" net="1">
          <![CDATA[]]>
          <graphics count="1">
            <graphic xoff="30.00" x="623.00" y="363.00" id="2130" net="1" show="1" grparent="2133" state="1" pen="0,0,0" brush="255,255,255"/>
          </graphics>
        </attribute>
        <attribute name="Multiplicity" id="2131" net="1">
          <![CDATA[1]]>
          <graphics count="1">
            <graphic xoff="10.00" x="603.00" y="363.00" id="2132" net="1" show="1" grparent="2133" state="1" pen="0,0,0" brush="255,255,255"/>
          </graphics>
        </attribute>
        <graphics count="1">
          <graphic id="2133" net="1" source="2127" target="2109" state="1" show="1" pen="0,0,0" brush="0,0,0" edge_designtype="3">
            <points count="2">
              <point x="583.00" y="363.00"/>
              <point x="603.00" y="363.00"/>
            </points>
          </graphic>
        </graphics>
      </edge>
      <edge source="1406" target="1395" id="3258" net="1">
        <attribute name="Comment" id="3259" net="1">
          <![CDATA[]]>
          <graphics count="1">
            <graphic xoff="40.00" x="633.00" y="223.00" id="3260" net="1" show="1" grparent="3263" state="1" pen="0,0,0" brush="255,255,255"/>
          </graphics>
        </attribute>
        <attribute name="Multiplicity" id="3261" net="1">
          <![CDATA[1]]>
          <graphics count="1">
            <graphic xoff="20.00" x="613.00" y="223.00" id="3262" net="1" show="1" grparent="3263" state="1" pen="0,0,0" brush="255,255,255"/>
          </graphics>
        </attribute>
        <graphics count="1">
          <graphic id="3263" net="1" source="1417" target="1405" state="1" show="1" pen="0,0,0" brush="0,0,0" edge_designtype="3">
            <points count="2">
              <point x="583.00" y="223.00"/>
              <point x="603.00" y="223.00"/>
            </points>
          </graphic>
        </graphics>
      </edge>
      <edge source="2054" target="3392" id="3403" net="1">
        <attribute name="Comment" id="3404" net="1">
          <![CDATA[]]>
          <graphics count="1">
            <graphic xoff="40.00" x="673.00" y="163.00" id="3405" net="1" show="1" grparent="3408" state="1" pen="0,0,0" brush="255,255,255"/>
          </graphics>
        </attribute>
        <attribute name="Multiplicity" id="3406" net="1">
          <![CDATA[1]]>
          <graphics count="1">
            <graphic xoff="20.00" x="653.00" y="163.00" id="3407" net="1" show="1" grparent="3408" state="1" pen="0,0,0" brush="255,255,255"/>
          </graphics>
        </attribute>
        <graphics count="1">
          <graphic id="3408" net="1" source="2065" target="3402" state="1" show="1" pen="0,0,0" brush="0,0,0" edge_designtype="3">
            <points count="2">
              <point x="623.00" y="163.00"/>
              <point x="643.00" y="163.00"/>
            </points>
          </graphic>
        </graphics>
      </edge>
      <edge source="1418" target="3484" id="3501" net="1">
        <attribute name="Comment" id="3502" net="1">
          <![CDATA[]]>
          <graphics count="1">
            <graphic xoff="40.00" x="673.00" y="283.00" id="3503" net="1" show="1" grparent="3506" state="1" pen="0,0,0" brush="255,255,255"/>
          </graphics>
        </attribute>
        <attribute name="Multiplicity" id="3504" net="1">
          <![CDATA[1]]>
          <graphics count="1">
            <graphic xoff="20.00" x="653.00" y="283.00" id="3505" net="1" show="1" grparent="3506" state="1" pen="0,0,0" brush="255,255,255"/>
          </graphics>
        </attribute>
        <graphics count="1">
          <graphic id="3506" net="1" source="1429" target="3494" state="1" show="1" pen="0,0,0" brush="0,0,0" edge_designtype="3">
            <points count="2">
              <point x="623.00" y="283.00"/>
              <point x="643.00" y="283.00"/>
            </points>
          </graphic>
        </graphics>
      </edge>
      <edge source="1570" target="3559" id="3570" net="1">
        <attribute name="Comment" id="3571" net="1">
          <![CDATA[]]>
          <graphics count="1">
            <graphic xoff="40.00" x="293.00" y="463.00" id="3572" net="1" show="1" grparent="3575" state="1" pen="0,0,0" brush="255,255,255"/>
          </graphics>
        </attribute>
        <attribute name="Multiplicity" id="3573" net="1">
          <![CDATA[1]]>
          <graphics count="1">
            <graphic xoff="20.00" x="273.00" y="463.00" id="3574" net="1" show="1" grparent="3575" state="1" pen="0,0,0" brush="255,255,255"/>
          </graphics>
        </attribute>
        <graphics count="1">
          <graphic id="3575" net="1" source="1581" target="3569" state="1" show="1" pen="0,0,0" brush="0,0,0" edge_designtype="3">
            <points count="2">
              <point x="253.00" y="453.00"/>
              <point x="253.00" y="473.00"/>
            </points>
          </graphic>
        </graphics>
      </edge>
      <edge source="1647" target="3663" id="3674" net="1">
        <attribute name="Comment" id="3675" net="1">
          <![CDATA[]]>
          <graphics count="1">
            <graphic xoff="40.00" x="483.00" y="473.00" id="3676" net="1" show="1" grparent="3679" state="1" pen="0,0,0" brush="255,255,255"/>
          </graphics>
        </attribute>
        <attribute name="Multiplicity" id="3677" net="1">
          <![CDATA[1]]>
          <graphics count="1">
            <graphic xoff="20.00" x="463.00" y="473.00" id="3678" net="1" show="1" grparent="3679" state="1" pen="0,0,0" brush="255,255,255"/>
          </graphics>
        </attribute>
        <graphics count="1">
          <graphic id="3679" net="1" source="1658" target="3673" state="1" show="1" pen="0,0,0" brush="0,0,0" edge_designtype="3">
            <points count="2">
              <point x="423.00" y="466.33"/>
              <point x="463.00" y="479.67"/>
            </points>
          </graphic>
        </graphics>
      </edge>
      <edge source="1684" target="3709" id="3720" net="1">
        <attribute name="Comment" id="3721" net="1">
          <![CDATA[]]>
          <graphics count="1">
            <graphic xoff="40.00" x="453.00" y="523.00" id="3722" net="1" show="1" grparent="3725" state="1" pen="0,0,0" brush="255,255,255"/>
          </graphics>
        </attribute>
        <attribute name="Multiplicity" id="3723" net="1">
          <![CDATA[1]]>
          <graphics count="1">
            <graphic xoff="20.00" x="433.00" y="523.00" id="3724" net="1" show="1" grparent="3725" state="1" pen="0,0,0" brush="255,255,255"/>
          </graphics>
        </attribute>
        <graphics count="1">
          <graphic id="3725" net="1" source="1695" target="3719" state="1" show="1" pen="0,0,0" brush="0,0,0" edge_designtype="3">
            <points count="2">
              <point x="413.00" y="513.00"/>
              <point x="413.00" y="533.00"/>
            </points>
          </graphic>
        </graphics>
      </edge>
      <edge source="1672" target="3698" id="3726" net="1">
        <attribute name="Comment" id="3727" net="1">
          <![CDATA[]]>
          <graphics count="1">
            <graphic xoff="40.00" x="453.00" y="403.00" id="3728" net="1" show="1" grparent="3731" state="1" pen="0,0,0" brush="255,255,255"/>
          </graphics>
        </attribute>
        <attribute name="Multiplicity" id="3729" net="1">
          <![CDATA[1]]>
          <graphics count="1">
            <graphic xoff="20.00" x="433.00" y="403.00" id="3730" net="1" show="1" grparent="3731" state="1" pen="0,0,0" brush="255,255,255"/>
          </graphics>
        </attribute>
        <graphics count="1">
          <graphic id="3731" net="1" source="1683" target="3708" state="1" show="1" pen="0,0,0" brush="0,0,0" edge_designtype="3">
            <points count="2">
              <point x="413.00" y="413.00"/>
              <point x="413.00" y="393.00"/>
            </points>
          </graphic>
        </graphics>
      </edge>
      <edge source="509" target="3955" id="3973" net="1">
        <attribute name="Comment" id="3974" net="1">
          <![CDATA[]]>
          <graphics count="1">
            <graphic xoff="40.00" x="306.50" y="261.50" id="3975" net="1" show="1" grparent="3978" state="1" pen="0,0,0" brush="255,255,255"/>
          </graphics>
        </attribute>
        <attribute name="Multiplicity" id="3976" net="1">
          <![CDATA[2]]>
          <graphics count="1">
            <graphic xoff="20.00" x="286.50" y="261.50" id="3977" net="1" show="1" grparent="3978" state="1" pen="0,0,0" brush="255,255,255"/>
          </graphics>
        </attribute>
        <graphics count="1">
          <graphic id="3978" net="1" source="519" target="3966" state="1" show="1" pen="0,0,0" brush="0,0,0" edge_designtype="3">
            <points count="2">
              <point x="250.00" y="260.57"/>
              <point x="283.00" y="262.43"/>
            </points>
          </graphic>
        </graphics>
      </edge>
      <edge source="936" target="3955" id="3979" net="1">
        <attribute name="Comment" id="3980" net="1">
          <![CDATA[]]>
          <graphics count="1">
            <graphic xoff="40.00" x="366.50" y="261.50" id="3981" net="1" show="1" grparent="3984" state="1" pen="0,0,0" brush="255,255,255"/>
          </graphics>
        </attribute>
        <attribute name="Multiplicity" id="3982" net="1">
          <![CDATA[1]]>
          <graphics count="1">
            <graphic xoff="20.00" x="346.50" y="261.50" id="3983" net="1" show="1" grparent="3984" state="1" pen="0,0,0" brush="255,255,255"/>
          </graphics>
        </attribute>
        <graphics count="1">
          <graphic id="3984" net="1" source="946" target="3966" state="1" show="1" pen="0,0,0" brush="0,0,0" edge_designtype="3">
            <points count="2">
              <point x="350.00" y="260.45"/>
              <point x="303.00" y="262.55"/>
            </points>
          </graphic>
        </graphics>
      </edge>
      <edge source="3955" target="1086" id="3985" net="1">
        <attribute name="Comment" id="3986" net="1">
          <![CDATA[]]>
          <graphics count="1">
            <graphic xoff="40.00" x="336.50" y="281.50" id="3987" net="1" show="1" grparent="3990" state="1" pen="0,0,0" brush="255,255,255"/>
          </graphics>
        </attribute>
        <attribute name="Multiplicity" id="3988" net="1">
          <![CDATA[1]]>
          <graphics count="1">
            <graphic xoff="20.00" x="316.50" y="281.50" id="3989" net="1" show="1" grparent="3990" state="1" pen="0,0,0" brush="255,255,255"/>
          </graphics>
        </attribute>
        <graphics count="1">
          <graphic id="3990" net="1" source="3966" target="1096" state="1" show="1" pen="0,0,0" brush="0,0,0" edge_designtype="3">
            <points count="2">
              <point x="294.89" y="273.00"/>
              <point x="298.11" y="290.00"/>
            </points>
          </graphic>
        </graphics>
      </edge>
      <edge source="1086" target="1097" id="4102" net="1">
        <attribute name="Comment" id="4103" net="1">
          <![CDATA[]]>
          <graphics count="1">
            <graphic xoff="40.00" x="320.00" y="330.00" id="4104" net="1" show="1" grparent="4107" state="1" pen="0,0,0" brush="255,255,255"/>
          </graphics>
        </attribute>
        <attribute name="Multiplicity" id="4105" net="1">
          <![CDATA[2]]>
          <graphics count="1">
            <graphic xoff="20.00" x="300.00" y="330.00" id="4106" net="1" show="1" grparent="4107" state="1" pen="0,0,0" brush="255,255,255"/>
          </graphics>
        </attribute>
        <graphics count="1">
          <graphic id="4107" net="1" source="1096" target="1108" state="1" show="1" pen="0,0,0" brush="0,0,0" edge_designtype="3">
            <points count="2">
              <point x="293.33" y="310.00"/>
              <point x="266.67" y="350.00"/>
            </points>
          </graphic>
        </graphics>
      </edge>
      <edge source="1086" target="1109" id="4108" net="1">
        <attribute name="Comment" id="4109" net="1">
          <![CDATA[]]>
          <graphics count="1">
            <graphic xoff="40.00" x="360.00" y="330.00" id="4110" net="1" show="1" grparent="4113" state="1" pen="0,0,0" brush="255,255,255"/>
          </graphics>
        </attribute>
        <attribute name="Multiplicity" id="4111" net="1">
          <![CDATA[2]]>
          <graphics count="1">
            <graphic xoff="20.00" x="340.00" y="330.00" id="4112" net="1" show="1" grparent="4113" state="1" pen="0,0,0" brush="255,255,255"/>
          </graphics>
        </attribute>
        <graphics count="1">
          <graphic id="4113" net="1" source="1096" target="1120" state="1" show="1" pen="0,0,0" brush="0,0,0" edge_designtype="3">
            <points count="2">
              <point x="306.67" y="310.00"/>
              <point x="333.33" y="350.00"/>
            </points>
          </graphic>
        </graphics>
      </edge>
      <edge source="1502" target="4237" id="4248" net="1">
        <attribute name="Comment" id="4249" net="1">
          <![CDATA[]]>
          <graphics count="1">
            <graphic xoff="46.50" yoff="11.50" x="106.50" y="471.50" id="4250" net="1" show="1" grparent="4253" state="1" pen="0,0,0" brush="255,255,255"/>
          </graphics>
        </attribute>
        <attribute name="Multiplicity" id="4251" net="1">
          <![CDATA[1]]>
          <graphics count="1">
            <graphic xoff="26.50" yoff="11.50" x="86.50" y="471.50" id="4252" net="1" show="1" grparent="4253" state="1" pen="0,0,0" brush="255,255,255"/>
          </graphics>
        </attribute>
        <graphics count="1">
          <graphic id="4253" net="1" source="1513" target="4247" state="1" show="1" pen="0,0,0" brush="0,0,0" edge_designtype="3">
            <points count="2">
              <point x="60.00" y="450.00"/>
              <point x="60.00" y="470.00"/>
            </points>
          </graphic>
        </graphics>
      </edge>
      <edge source="2098" target="4278" id="4289" net="1">
        <attribute name="Comment" id="4290" net="1">
          <![CDATA[]]>
          <graphics count="1">
            <graphic xoff="40.00" x="673.00" y="363.00" id="4291" net="1" show="1" grparent="4294" state="1" pen="0,0,0" brush="255,255,255"/>
          </graphics>
        </attribute>
        <attribute name="Multiplicity" id="4292" net="1">
          <![CDATA[1]]>
          <graphics count="1">
            <graphic xoff="20.00" x="653.00" y="363.00" id="4293" net="1" show="1" grparent="4294" state="1" pen="0,0,0" brush="255,255,255"/>
          </graphics>
        </attribute>
        <graphics count="1">
          <graphic id="4294" net="1" source="2109" target="4288" state="1" show="1" pen="0,0,0" brush="0,0,0" edge_designtype="3">
            <points count="2">
              <point x="623.00" y="363.00"/>
              <point x="643.00" y="363.00"/>
            </points>
          </graphic>
        </graphics>
      </edge>
    </edgeclass>
    <edgeclass count="0" name="Read Edge"/>
    <edgeclass count="5" name="Inhibitor Edge">
      <edge source="1406" target="2117" id="2134" net="1">
        <attribute name="Comment" id="2135" net="1">
          <![CDATA[]]>
          <graphics count="1">
            <graphic xoff="40.00" x="613.00" y="293.00" id="2136" net="1" show="1" grparent="2139" state="1" pen="0,0,0" brush="255,255,255"/>
          </graphics>
        </attribute>
        <attribute name="Multiplicity" id="2137" net="1">
          <![CDATA[1]]>
          <graphics count="1">
            <graphic xoff="20.00" x="593.00" y="293.00" id="2138" net="1" show="1" grparent="2139" state="1" pen="0,0,0" brush="255,255,255"/>
          </graphics>
        </attribute>
        <graphics count="1">
          <graphic id="2139" net="1" source="1417" target="2127" state="1" show="1" pen="0,0,0" brush="0,0,0" edge_designtype="1">
            <points count="2">
              <point x="573.00" y="233.00"/>
              <point x="573.00" y="353.00"/>
            </points>
          </graphic>
        </graphics>
      </edge>
      <edge source="1672" target="2117" id="2168" net="1">
        <attribute name="Comment" id="2169" net="1">
          <![CDATA[]]>
          <graphics count="1">
            <graphic xoff="40.00" x="533.00" y="393.00" id="2170" net="1" show="1" grparent="2173" state="1" pen="0,0,0" brush="255,255,255"/>
          </graphics>
        </attribute>
        <attribute name="Multiplicity" id="2171" net="1">
          <![CDATA[1]]>
          <graphics count="1">
            <graphic xoff="20.00" x="513.00" y="393.00" id="2172" net="1" show="1" grparent="2173" state="1" pen="0,0,0" brush="255,255,255"/>
          </graphics>
        </attribute>
        <graphics count="1">
          <graphic id="2173" net="1" source="1683" target="2127" state="1" show="1" pen="0,0,0" brush="0,0,0" edge_designtype="1">
            <points count="2">
              <point x="423.00" y="419.25"/>
              <point x="563.00" y="366.75"/>
            </points>
          </graphic>
        </graphics>
      </edge>
      <edge source="1647" target="2117" id="2174" net="1">
        <attribute name="Comment" id="2175" net="1">
          <![CDATA[]]>
          <graphics count="1">
            <graphic xoff="40.00" x="533.00" y="413.00" id="2176" net="1" show="1" grparent="2179" state="1" pen="0,0,0" brush="255,255,255"/>
          </graphics>
        </attribute>
        <attribute name="Multiplicity" id="2177" net="1">
          <![CDATA[1]]>
          <graphics count="1">
            <graphic xoff="20.00" x="513.00" y="413.00" id="2178" net="1" show="1" grparent="2179" state="1" pen="0,0,0" brush="255,255,255"/>
          </graphics>
        </attribute>
        <graphics count="1">
          <graphic id="2179" net="1" source="1658" target="2127" state="1" show="1" pen="0,0,0" brush="0,0,0" edge_designtype="1">
            <points count="2">
              <point x="423.00" y="456.75"/>
              <point x="563.00" y="369.25"/>
            </points>
          </graphic>
        </graphics>
      </edge>
      <edge source="1684" target="2117" id="2180" net="1">
        <attribute name="Comment" id="2181" net="1">
          <![CDATA[]]>
          <graphics count="1">
            <graphic xoff="40.00" x="533.00" y="433.00" id="2182" net="1" show="1" grparent="2185" state="1" pen="0,0,0" brush="255,255,255"/>
          </graphics>
        </attribute>
        <attribute name="Multiplicity" id="2183" net="1">
          <![CDATA[1]]>
          <graphics count="1">
            <graphic xoff="20.00" x="513.00" y="433.00" id="2184" net="1" show="1" grparent="2185" state="1" pen="0,0,0" brush="255,255,255"/>
          </graphics>
        </attribute>
        <graphics count="1">
          <graphic id="2185" net="1" source="1695" target="2127" state="1" show="1" pen="0,0,0" brush="0,0,0" edge_designtype="1">
            <points count="2">
              <point x="423.00" y="494.25"/>
              <point x="563.00" y="371.75"/>
            </points>
          </graphic>
        </graphics>
      </edge>
      <edge source="798" target="2043" id="3358" net="1">
        <attribute name="Comment" id="3359" net="1">
          <![CDATA[]]>
          <graphics count="1">
            <graphic xoff="40.00" x="179.39" y="186.50" id="3360" net="1" show="1" grparent="3363" state="1" pen="0,0,0" brush="255,255,255"/>
          </graphics>
        </attribute>
        <attribute name="Multiplicity" id="3361" net="1">
          <![CDATA[1]]>
          <graphics count="1">
            <graphic xoff="20.00" x="159.39" y="186.50" id="3362" net="1" show="1" grparent="3363" state="1" pen="0,0,0" brush="255,255,255"/>
          </graphics>
        </attribute>
        <graphics count="1">
          <graphic id="3363" net="1" source="809" target="2053" state="1" show="1" pen="0,0,0" brush="0,0,0" edge_designtype="1">
            <points count="3">
              <point x="125.79" y="210.00"/>
              <point x="153.00" y="163.00"/>
              <point x="523.00" y="163.00"/>
            </points>
          </graphic>
        </graphics>
      </edge>
    </edgeclass>
    <edgeclass count="0" name="Reset Edge"/>
    <edgeclass count="0" name="Equal Edge"/>
    <edgeclass count="0" name="Modifier Edge"/>
  </edgeclasses>
  <metadataclasses count="7">
    <metadataclass count="1" name="General">
      <metadata id="415" net="1">
        <attribute name="Name" id="416" net="1">
          <![CDATA[]]>
          <graphics count="1">
            <graphic xoff="3.00" x="20.00" y="20.00" id="417" net="1" show="1" grparent="428" state="1" pen="0,0,0" brush="255,255,255"/>
          </graphics>
        </attribute>
        <attribute name="Created" id="418" net="1">
          <![CDATA[2016-11-21 10:13:25]]>
          <graphics count="1">
            <graphic xoff="25.00" yoff="20.00" x="42.00" y="40.00" id="419" net="1" show="0" grparent="428" state="1" pen="0,0,0" brush="255,255,255"/>
          </graphics>
        </attribute>
        <attribute name="Authors" id="420" net="1">
          <![CDATA[]]>
          <graphics count="1">
            <graphic xoff="25.00" yoff="40.00" x="42.00" y="60.00" id="421" net="1" show="1" grparent="428" state="1" pen="0,0,0" brush="255,255,255"/>
          </graphics>
        </attribute>
        <attribute name="Keywords" id="422" net="1">
          <![CDATA[]]>
          <graphics count="1">
            <graphic xoff="40.00" yoff="25.00" x="57.00" y="45.00" id="423" net="1" show="1" grparent="428" state="1" pen="0,0,0" brush="255,255,255"/>
          </graphics>
        </attribute>
        <attribute name="Description" id="424" net="1">
          <![CDATA[]]>
          <graphics count="1">
            <graphic xoff="25.00" yoff="40.00" x="42.00" y="60.00" id="425" net="1" show="1" grparent="428" state="1" pen="0,0,0" brush="255,255,255"/>
          </graphics>
        </attribute>
        <attribute name="References" id="426" net="1">
          <![CDATA[]]>
          <graphics count="1">
            <graphic xoff="25.00" yoff="40.00" x="42.00" y="60.00" id="427" net="1" show="1" grparent="428" state="1" pen="0,0,0" brush="255,255,255"/>
          </graphics>
        </attribute>
        <graphics count="1">
          <graphic x="17.00" y="20.00" id="428" net="1" show="1" w="15.00" h="24.00" state="1" pen="255,255,255" brush="255,255,255"/>
        </graphics>
      </metadata>
    </metadataclass>
    <metadataclass count="0" name="Comment"/>
    <metadataclass count="0" name="Constant Class"/>
    <metadataclass count="1" name="Plot">
      <metadata id="429" net="1">
        <attribute name="Name" id="430" net="1">
          <![CDATA[Default View]]>
          <graphics count="0"/>
        </attribute>
        <attribute name="ID" id="431" net="1">
          <![CDATA[0]]>
          <graphics count="0"/>
        </attribute>
        <attribute name="Comment" id="432" net="1">
          <![CDATA[Default View]]>
          <graphics count="0"/>
        </attribute>
        <attribute name="Nodeclass" id="433" net="1">
          <![CDATA[Place]]>
          <graphics count="0"/>
        </attribute>
        <attribute name="ViewerType" id="434" net="1">
          <![CDATA[Histogram]]>
          <graphics count="0"/>
        </attribute>
        <attribute name="Results" id="435" net="1">
          <![CDATA[Marking]]>
          <graphics count="0"/>
        </attribute>
        <attribute name="PlaceList" type="ColList" id="436" net="1">
          <colList row_count="0" col_count="1" active_row="0" active_col="0">
            <colList_head>
              <colList_colLabel>
                <![CDATA[]]>
              </colList_colLabel>
            </colList_head>
            <colList_body/>
          </colList>
          <graphics count="0"/>
        </attribute>
        <attribute name="CurveInfo" type="ColList" id="437" net="1">
          <colList row_count="18" col_count="7" active_row="0" active_col="0">
            <colList_head>
              <colList_colLabel>
                <![CDATA[]]>
              </colList_colLabel>
              <colList_colLabel>
                <![CDATA[]]>
              </colList_colLabel>
              <colList_colLabel>
                <![CDATA[]]>
              </colList_colLabel>
              <colList_colLabel>
                <![CDATA[]]>
              </colList_colLabel>
              <colList_colLabel>
                <![CDATA[]]>
              </colList_colLabel>
              <colList_colLabel>
                <![CDATA[]]>
              </colList_colLabel>
              <colList_colLabel>
                <![CDATA[]]>
              </colList_colLabel>
            </colList_head>
            <colList_body>
              <colList_row nr="0">
                <colList_col nr="0">
                  <![CDATA[0]]>
                </colList_col>
                <colList_col nr="1">
                  <![CDATA[Unfolded]]>
                </colList_col>
                <colList_col nr="2">
                  <![CDATA[1]]>
                </colList_col>
                <colList_col nr="3">
                  <![CDATA[#FF0000]]>
                </colList_col>
                <colList_col nr="4">
                  <![CDATA[-1]]>
                </colList_col>
                <colList_col nr="5">
                  <![CDATA[-1]]>
                </colList_col>
                <colList_col nr="6">
                  <![CDATA[PcagA]]>
                </colList_col>
              </colList_row>
              <colList_row nr="1">
                <colList_col nr="0">
                  <![CDATA[1]]>
                </colList_col>
                <colList_col nr="1">
                  <![CDATA[Unfolded]]>
                </colList_col>
                <colList_col nr="2">
                  <![CDATA[1]]>
                </colList_col>
                <colList_col nr="3">
                  <![CDATA[#00FF00]]>
                </colList_col>
                <colList_col nr="4">
                  <![CDATA[-1]]>
                </colList_col>
                <colList_col nr="5">
                  <![CDATA[-1]]>
                </colList_col>
                <colList_col nr="6">
                  <![CDATA[cagA]]>
                </colList_col>
              </colList_row>
              <colList_row nr="2">
                <colList_col nr="0">
                  <![CDATA[2]]>
                </colList_col>
                <colList_col nr="1">
                  <![CDATA[Unfolded]]>
                </colList_col>
                <colList_col nr="2">
                  <![CDATA[1]]>
                </colList_col>
                <colList_col nr="3">
                  <![CDATA[#FF0000]]>
                </colList_col>
                <colList_col nr="4">
                  <![CDATA[-1]]>
                </colList_col>
                <colList_col nr="5">
                  <![CDATA[-1]]>
                </colList_col>
                <colList_col nr="6">
                  <![CDATA[Akt]]>
                </colList_col>
              </colList_row>
              <colList_row nr="3">
                <colList_col nr="0">
                  <![CDATA[3]]>
                </colList_col>
                <colList_col nr="1">
                  <![CDATA[Unfolded]]>
                </colList_col>
                <colList_col nr="2">
                  <![CDATA[1]]>
                </colList_col>
                <colList_col nr="3">
                  <![CDATA[#C86464]]>
                </colList_col>
                <colList_col nr="4">
                  <![CDATA[-1]]>
                </colList_col>
                <colList_col nr="5">
                  <![CDATA[-1]]>
                </colList_col>
                <colList_col nr="6">
                  <![CDATA[PI3K]]>
                </colList_col>
              </colList_row>
              <colList_row nr="4">
                <colList_col nr="0">
                  <![CDATA[4]]>
                </colList_col>
                <colList_col nr="1">
                  <![CDATA[Unfolded]]>
                </colList_col>
                <colList_col nr="2">
                  <![CDATA[1]]>
                </colList_col>
                <colList_col nr="3">
                  <![CDATA[#C8C864]]>
                </colList_col>
                <colList_col nr="4">
                  <![CDATA[-1]]>
                </colList_col>
                <colList_col nr="5">
                  <![CDATA[-1]]>
                </colList_col>
                <colList_col nr="6">
                  <![CDATA[IL8]]>
                </colList_col>
              </colList_row>
              <colList_row nr="5">
                <colList_col nr="0">
                  <![CDATA[5]]>
                </colList_col>
                <colList_col nr="1">
                  <![CDATA[Unfolded]]>
                </colList_col>
                <colList_col nr="2">
                  <![CDATA[1]]>
                </colList_col>
                <colList_col nr="3">
                  <![CDATA[#808080]]>
                </colList_col>
                <colList_col nr="4">
                  <![CDATA[-1]]>
                </colList_col>
                <colList_col nr="5">
                  <![CDATA[-1]]>
                </colList_col>
                <colList_col nr="6">
                  <![CDATA[IL1B]]>
                </colList_col>
              </colList_row>
              <colList_row nr="6">
                <colList_col nr="0">
                  <![CDATA[6]]>
                </colList_col>
                <colList_col nr="1">
                  <![CDATA[Unfolded]]>
                </colList_col>
                <colList_col nr="2">
                  <![CDATA[1]]>
                </colList_col>
                <colList_col nr="3">
                  <![CDATA[#707070]]>
                </colList_col>
                <colList_col nr="4">
                  <![CDATA[-1]]>
                </colList_col>
                <colList_col nr="5">
                  <![CDATA[-1]]>
                </colList_col>
                <colList_col nr="6">
                  <![CDATA[MLCK]]>
                </colList_col>
              </colList_row>
              <colList_row nr="7">
                <colList_col nr="0">
                  <![CDATA[7]]>
                </colList_col>
                <colList_col nr="1">
                  <![CDATA[Unfolded]]>
                </colList_col>
                <colList_col nr="2">
                  <![CDATA[1]]>
                </colList_col>
                <colList_col nr="3">
                  <![CDATA[#C8C800]]>
                </colList_col>
                <colList_col nr="4">
                  <![CDATA[-1]]>
                </colList_col>
                <colList_col nr="5">
                  <![CDATA[-1]]>
                </colList_col>
                <colList_col nr="6">
                  <![CDATA[MLC]]>
                </colList_col>
              </colList_row>
              <colList_row nr="8">
                <colList_col nr="0">
                  <![CDATA[8]]>
                </colList_col>
                <colList_col nr="1">
                  <![CDATA[Unfolded]]>
                </colList_col>
                <colList_col nr="2">
                  <![CDATA[1]]>
                </colList_col>
                <colList_col nr="3">
                  <![CDATA[#C8C8C8]]>
                </colList_col>
                <colList_col nr="4">
                  <![CDATA[-1]]>
                </colList_col>
                <colList_col nr="5">
                  <![CDATA[-1]]>
                </colList_col>
                <colList_col nr="6">
                  <![CDATA[CLDN2]]>
                </colList_col>
              </colList_row>
              <colList_row nr="9">
                <colList_col nr="0">
                  <![CDATA[9]]>
                </colList_col>
                <colList_col nr="1">
                  <![CDATA[Unfolded]]>
                </colList_col>
                <colList_col nr="2">
                  <![CDATA[1]]>
                </colList_col>
                <colList_col nr="3">
                  <![CDATA[#800080]]>
                </colList_col>
                <colList_col nr="4">
                  <![CDATA[-1]]>
                </colList_col>
                <colList_col nr="5">
                  <![CDATA[-1]]>
                </colList_col>
                <colList_col nr="6">
                  <![CDATA[Ras]]>
                </colList_col>
              </colList_row>
              <colList_row nr="10">
                <colList_col nr="0">
                  <![CDATA[10]]>
                </colList_col>
                <colList_col nr="1">
                  <![CDATA[Unfolded]]>
                </colList_col>
                <colList_col nr="2">
                  <![CDATA[1]]>
                </colList_col>
                <colList_col nr="3">
                  <![CDATA[#FF0000]]>
                </colList_col>
                <colList_col nr="4">
                  <![CDATA[-1]]>
                </colList_col>
                <colList_col nr="5">
                  <![CDATA[-1]]>
                </colList_col>
                <colList_col nr="6">
                  <![CDATA[RaF]]>
                </colList_col>
              </colList_row>
              <colList_row nr="11">
                <colList_col nr="0">
                  <![CDATA[11]]>
                </colList_col>
                <colList_col nr="1">
                  <![CDATA[Unfolded]]>
                </colList_col>
                <colList_col nr="2">
                  <![CDATA[1]]>
                </colList_col>
                <colList_col nr="3">
                  <![CDATA[#00FF00]]>
                </colList_col>
                <colList_col nr="4">
                  <![CDATA[-1]]>
                </colList_col>
                <colList_col nr="5">
                  <![CDATA[-1]]>
                </colList_col>
                <colList_col nr="6">
                  <![CDATA[ErK]]>
                </colList_col>
              </colList_row>
              <colList_row nr="12">
                <colList_col nr="0">
                  <![CDATA[17]]>
                </colList_col>
                <colList_col nr="1">
                  <![CDATA[Unfolded]]>
                </colList_col>
                <colList_col nr="2">
                  <![CDATA[1]]>
                </colList_col>
                <colList_col nr="3">
                  <![CDATA[#800080]]>
                </colList_col>
                <colList_col nr="4">
                  <![CDATA[-1]]>
                </colList_col>
                <colList_col nr="5">
                  <![CDATA[-1]]>
                </colList_col>
                <colList_col nr="6">
                  <![CDATA[NFKB]]>
                </colList_col>
              </colList_row>
              <colList_row nr="13">
                <colList_col nr="0">
                  <![CDATA[16]]>
                </colList_col>
                <colList_col nr="1">
                  <![CDATA[Unfolded]]>
                </colList_col>
                <colList_col nr="2">
                  <![CDATA[1]]>
                </colList_col>
                <colList_col nr="3">
                  <![CDATA[#800080]]>
                </colList_col>
                <colList_col nr="4">
                  <![CDATA[-1]]>
                </colList_col>
                <colList_col nr="5">
                  <![CDATA[-1]]>
                </colList_col>
                <colList_col nr="6">
                  <![CDATA[CX32]]>
                </colList_col>
              </colList_row>
              <colList_row nr="14">
                <colList_col nr="0">
                  <![CDATA[12]]>
                </colList_col>
                <colList_col nr="1">
                  <![CDATA[Unfolded]]>
                </colList_col>
                <colList_col nr="2">
                  <![CDATA[1]]>
                </colList_col>
                <colList_col nr="3">
                  <![CDATA[#C8C864]]>
                </colList_col>
                <colList_col nr="4">
                  <![CDATA[-1]]>
                </colList_col>
                <colList_col nr="5">
                  <![CDATA[-1]]>
                </colList_col>
                <colList_col nr="6">
                  <![CDATA[MAPK]]>
                </colList_col>
              </colList_row>
              <colList_row nr="15">
                <colList_col nr="0">
                  <![CDATA[13]]>
                </colList_col>
                <colList_col nr="1">
                  <![CDATA[Unfolded]]>
                </colList_col>
                <colList_col nr="2">
                  <![CDATA[1]]>
                </colList_col>
                <colList_col nr="3">
                  <![CDATA[#00C864]]>
                </colList_col>
                <colList_col nr="4">
                  <![CDATA[-1]]>
                </colList_col>
                <colList_col nr="5">
                  <![CDATA[-1]]>
                </colList_col>
                <colList_col nr="6">
                  <![CDATA[PKC]]>
                </colList_col>
              </colList_row>
              <colList_row nr="16">
                <colList_col nr="0">
                  <![CDATA[14]]>
                </colList_col>
                <colList_col nr="1">
                  <![CDATA[Unfolded]]>
                </colList_col>
                <colList_col nr="2">
                  <![CDATA[1]]>
                </colList_col>
                <colList_col nr="3">
                  <![CDATA[#C80064]]>
                </colList_col>
                <colList_col nr="4">
                  <![CDATA[-1]]>
                </colList_col>
                <colList_col nr="5">
                  <![CDATA[-1]]>
                </colList_col>
                <colList_col nr="6">
                  <![CDATA[P38]]>
                </colList_col>
              </colList_row>
              <colList_row nr="17">
                <colList_col nr="0">
                  <![CDATA[15]]>
                </colList_col>
                <colList_col nr="1">
                  <![CDATA[Unfolded]]>
                </colList_col>
                <colList_col nr="2">
                  <![CDATA[1]]>
                </colList_col>
                <colList_col nr="3">
                  <![CDATA[#C8C800]]>
                </colList_col>
                <colList_col nr="4">
                  <![CDATA[-1]]>
                </colList_col>
                <colList_col nr="5">
                  <![CDATA[-1]]>
                </colList_col>
                <colList_col nr="6">
                  <![CDATA[ZO1]]>
                </colList_col>
              </colList_row>
            </colList_body>
          </colList>
          <graphics count="0"/>
        </attribute>
        <attribute name="IsCurrent" id="438" net="1">
          <![CDATA[1]]>
          <graphics count="0"/>
        </attribute>
        <attribute name="ViewTitle" id="439" net="1">
          <![CDATA[Untitled]]>
          <graphics count="0"/>
        </attribute>
        <attribute name="XAxisTitle" id="440" net="1">
          <![CDATA[Time]]>
          <graphics count="0"/>
        </attribute>
        <attribute name="YAxisTitle" id="441" net="1">
          <![CDATA[]]>
          <graphics count="0"/>
        </attribute>
        <attribute name="DefaultLineWidth" id="442" net="1">
          <![CDATA[2]]>
          <graphics count="0"/>
        </attribute>
        <attribute name="DefaultLineStyle" id="443" net="1">
          <![CDATA[100]]>
          <graphics count="0"/>
        </attribute>
        <attribute name="ShowLegend" id="444" net="1">
          <![CDATA[1]]>
          <graphics count="0"/>
        </attribute>
        <attribute name="LegendHorizontalPosition" id="445" net="1">
          <![CDATA[32]]>
          <graphics count="0"/>
        </attribute>
        <attribute name="LegendVerticalPosition" id="446" net="1">
          <![CDATA[1]]>
          <graphics count="0"/>
        </attribute>
        <attribute name="ShowLines" id="447" net="1">
          <![CDATA[1]]>
          <graphics count="0"/>
        </attribute>
        <attribute name="ShowSymbols" id="448" net="1">
          <![CDATA[0]]>
          <graphics count="0"/>
        </attribute>
        <attribute name="BarWidth" id="449" net="1">
          <![CDATA[20]]>
          <graphics count="0"/>
        </attribute>
        <attribute name="IntervalWidth" id="450" net="1">
          <![CDATA[0.4389477116707046]]>
          <graphics count="0"/>
        </attribute>
        <attribute name="XAxisVariable" id="451" net="1">
          <![CDATA[Time]]>
          <graphics count="0"/>
        </attribute>
        <attribute name="XAxisVariableName" id="452" net="1">
          <![CDATA[Simulation Time]]>
          <graphics count="0"/>
        </attribute>
        <attribute name="SumOfNodes" id="453" net="1">
          <![CDATA[0]]>
          <graphics count="0"/>
        </attribute>
        <attribute name="FixedXAdjustment" id="454" net="1">
          <![CDATA[0]]>
          <graphics count="0"/>
        </attribute>
        <attribute name="FixedYAdjustment" id="455" net="1">
          <![CDATA[0]]>
          <graphics count="0"/>
        </attribute>
        <attribute name="X_Axis_Max" id="456" net="1">
          <![CDATA[1]]>
          <graphics count="0"/>
        </attribute>
        <attribute name="X_Axis_Min" id="457" net="1">
          <![CDATA[0]]>
          <graphics count="0"/>
        </attribute>
        <attribute name="Y_Axis_Max" id="458" net="1">
          <![CDATA[1]]>
          <graphics count="0"/>
        </attribute>
        <attribute name="Y_Axis_Min" id="459" net="1">
          <![CDATA[0]]>
          <graphics count="0"/>
        </attribute>
        <attribute name="X_ZOOM" id="460" net="1">
          <![CDATA[1]]>
          <graphics count="0"/>
        </attribute>
        <attribute name="Y_ZOOM" id="461" net="1">
          <![CDATA[1]]>
          <graphics count="0"/>
        </attribute>
        <attribute name="SortCurvesBy" id="462" net="1">
          <![CDATA[0]]>
          <graphics count="0"/>
        </attribute>
        <attribute name="HistogramFrequencyType" id="463" net="1">
          <![CDATA[0]]>
          <graphics count="0"/>
        </attribute>
        <graphics count="0"/>
      </metadata>
    </metadataclass>
    <metadataclass count="0" name="Table"/>
    <metadataclass count="1" name="Simulation Properties">
      <metadata id="464" net="1">
        <attribute name="interval start" id="465" net="1">
          <![CDATA[0]]>
          <graphics count="0"/>
        </attribute>
        <attribute name="interval end" id="466" net="1">
          <![CDATA[100]]>
          <graphics count="0"/>
        </attribute>
        <attribute name="output step" id="467" net="1">
          <![CDATA[100]]>
          <graphics count="0"/>
        </attribute>
        <attribute name="simulator" id="468" net="1">
          <![CDATA[0]]>
          <graphics count="0"/>
        </attribute>
        <attribute name="ODE Solver" id="469" net="1">
          <![CDATA[2]]>
          <graphics count="0"/>
        </attribute>
        <attribute name="simulator properties" type="ColList" id="470" net="1">
          <colList row_count="4" col_count="2" active_row="0" active_col="0">
            <colList_head>
              <colList_colLabel>
                <![CDATA[]]>
              </colList_colLabel>
              <colList_colLabel>
                <![CDATA[]]>
              </colList_colLabel>
            </colList_head>
            <colList_body>
              <colList_row nr="0">
                <colList_col nr="0">
                  <![CDATA[InBetweenVisualization]]>
                </colList_col>
                <colList_col nr="1">
                  <![CDATA[1]]>
                </colList_col>
              </colList_row>
              <colList_row nr="1">
                <colList_col nr="0">
                  <![CDATA[Refreshrate]]>
                </colList_col>
                <colList_col nr="1">
                  <![CDATA[5000]]>
                </colList_col>
              </colList_row>
              <colList_row nr="2">
                <colList_col nr="0">
                  <![CDATA[RunCount]]>
                </colList_col>
                <colList_col nr="1">
                  <![CDATA[1]]>
                </colList_col>
              </colList_row>
              <colList_row nr="3">
                <colList_col nr="0">
                  <![CDATA[ThreadCount]]>
                </colList_col>
                <colList_col nr="1">
                  <![CDATA[1]]>
                </colList_col>
              </colList_row>
            </colList_body>
          </colList>
          <graphics count="0"/>
        </attribute>
        <graphics count="0"/>
      </metadata>
    </metadataclass>
    <metadataclass count="1" name="Simulation Results">
      <metadata id="471" net="1">
        <attribute name="marking" id="472" net="1">
          <![CDATA[]]>
          <graphics count="0"/>
        </attribute>
        <attribute name="marking square" id="473" net="1">
          <![CDATA[]]>
          <graphics count="0"/>
        </attribute>
        <attribute name="firing rate" id="474" net="1">
          <![CDATA[]]>
          <graphics count="0"/>
        </attribute>
        <graphics count="0"/>
      </metadata>
    </metadataclass>
  </metadataclasses>
</Snoopy>
